# Supplementary material for: Inducible expression of (pp)pGpp synthetases in Staphylococcus aureus is associated with activation of stress response genes
Source: PLoS Genet. 2020 Dec 30;16(12):e1009282. doi: 10.1371/journal.pgen.1009282 (PMC7802963; doi:10.1371/journal.pgen.1009282)
Supplement: S2 Data — (XLSX) [file pgen.1009282.s011.xlsx]

## Sheet: All genes
Name	locus tag	Pangenom	TheSEED categories	Strand	Annot	TUshortUp	TUlongUp	TUlongSigma	rel vs. control - Log₂ fold change	rel vs. control - Fold change	rel vs. control - P-value	rel vs. control - FDR p-value	rel vs. control - Bonferroni	relQ vs. control - Log₂ fold change	relQ vs. control - Fold change	relQ vs. control - P-value	relQ vs. control - FDR p-value	relQ vs. control - Bonferroni	Regulator 1	Regulator 2	SigB	stringent ( independent of CodY)	stringent (CodY dependent)	3xdelta-RSHshortHyd-30min-ohne-AHT-a_S1_R1_001 trimmed (GE) - RPKM	3xdelta-RSHshortHyd-30min-ohne-AHT-b_S3_R1_001 trimmed (GE) - RPKM	3xdelta-RSHshortHyd-30min-ohne-AHT-c_S5_R1_001 trimmed (GE) - RPKM	3xdelta-relQ-30min-ohne-AHT-d_S7_R1_001 trimmed (GE) - RPKM	3xdelta-relQ-30min-ohne-AHT-e_S9_R1_001 trimmed (GE) - RPKM	3xdelta-relQ-30min-ohne-AHT-f_S11_R1_001 trimmed (GE) - RPKM	Mean	3xdelta-RSHshortHyd-30min-mit-AHT-a_S2_R1_001 trimmed (GE) - RPKM	3xdelta-RSHshortHyd-30min-mit-AHT-b_S4_R1_001 trimmed (GE) - RPKM	3xdelta-RSHshortHyd-30min-mit-AHT-c_S6_R1_001 trimmed (GE) - RPKM	Mean	3xdelta-relQ-30min-mit-AHT-d_S8_R1_001 trimmed (GE) - RPKM	3xdelta-relQ-30min-mit-AHT-e_S10_R1_001 trimmed (GE) - RPKM	3xdelta-relQ-30min-mit-AHT-f_S12_R1_001 trimmed (GE) - RPKM	Mean
4.5S RNA	S142	NA	sRNA	1	indep	U188			2.04821	4.13594	0	0	0	0.0661254	1.0469	0.727995	0.805274	1						32080.8	39530.3	42612.3	28312.1	34741.8	32310.9	34931.4	61658.5	85367.3	66645.4	71223.7	44672.9	41616	36809.5	41032.8
6S RNA	S685	NA	sRNA	-1	indep	U847, U848	U849, U850	M3, M3	1.77978	3.43374	0	0	0	-0.0901557	-1.06449	0.618623	0.709263	1						9038.33	8121.98	9841.2	9187.03	8149.95	6699.76	8506.37	13244.6	15672.4	14055.6	14324.2	10022.6	8578.28	8231.39	8944.08
aap	SAOUHSC_02923	NA	Membrane Transport	1	0	U1455			2.69237	6.46376	0	0	0	2.92489	7.59418	0	0	0	CodY		SigB			199.91	79.5993	107.059	71.3188	74.8149	76.4978	101.533	328.889	351.752	284.068	321.57	880.435	913.421	800.14	864.665
aapA	SAOUHSC_01803	aapA	Amino Acids and Derivatives	1	0	U888			-0.312142	-1.24155	0.058248	0.0779925	1	0.137806	1.10023	0.401483	0.510266	1			SigB			574.111	372.037	392.068	413.302	416.92	412.637	430.179	166.433	173.732	167.039	169.068	498.214	532.868	558.72	529.934
abcA	SAOUHSC_00647	abcA	Membrane Transport	1	0	U295			-0.660348	-1.58046	0.000165442	0.000296069	0.680958	0.20492	1.15262	0.24106	0.337599	1			SigB			569.552	568.841	501.455	457.541	434.605	413.856	490.975	143.24	146.863	164.231	151.444	538.808	677.91	691.295	636.004
accA	SAOUHSC_01808	accA	Fatty Acids, Lipids, and Isoprenoids	-1	0	U892, U893			-2.47067	-5.543	0	0	0	-0.586166	-1.50125	0.000696628	0.00204955	1			SigB			302.025	364.92	342.88	387.519	348.489	348.894	349.121	30.3181	31.3665	30.5869	30.7571	239.936	247.747	293.982	260.555
accB	SAOUHSC_01624	accB	Fatty Acids, Lipids, and Isoprenoids	-1	0	U800, U804			-1.13225	-2.192	1.2915e-11	3.60394e-11	5.31581e-08	-1.16225	-2.23806	8.27671e-13	9.51591e-12	3.40669e-09			SigB			227.67	201.618	189.232	240.863	220.511	208.509	214.734	55.8378	46.9354	40.1035	47.6256	113.96	112.061	96.1746	107.398
accC	SAOUHSC_01623	accC	Fatty Acids, Lipids, and Isoprenoids	-1	0	U800, U804			-1.46055	-2.75213	0	0	0	-1.05872	-2.08308	5.18107e-10	4.26506e-09	2.13253e-06			SigB	repressed		251.742	267.934	241.181	267.755	265.131	244.776	256.42	49.5205	43.569	42.8197	45.3031	134.707	133.621	144.795	137.708
accD	SAOUHSC_01809	accD	Fatty Acids, Lipids, and Isoprenoids	-1	0	U892, U893			-1.3992	-2.63755	0	0	0	-0.151525	-1.11074	0.332768	0.43783	1			SigB			267.753	298.013	264.369	323.078	277.587	307.252	289.675	57.7724	53.0036	49.8904	53.5555	311.692	269.139	293.875	291.569
ackA	SAOUHSC_01820	ackA	Carbohydrates	-1	0	U899, U900, U901			-2.23412	-4.70477	0	0	0	-1.20305	-2.30226	2.93432e-13	3.57327e-12	1.20777e-09			SigB			579.089	662.39	576.516	653.889	637.615	726.831	639.388	68.4031	72.0621	59.187	66.5508	296.2	316.733	321.319	311.417
acpP	SAOUHSC_01201	acpP	Fatty Acids, Lipids, and Isoprenoids	1	0	U626, U625, U624			-1.04583	-2.06456	5.09611e-09	1.25078e-08	2.09756e-05	-0.775157	-1.71138	1.45382e-05	6.04435e-05	0.0598391			SigB			11852	11315.1	12978.2	13854.1	12018.9	10772.6	12131.8	2610.51	2884.4	3114.18	2869.7	8107.69	8094.77	7642.6	7948.35
acpS	SAOUHSC_02306	acpS	Fatty Acids, Lipids, and Isoprenoids	-1	0	U1113			-2.10548	-4.3034	5.77316e-15	1.91169e-14	2.37623e-11	-0.263658	-1.20052	0.279896	0.380592	1			SigB			101.719	102.178	89.1476	102.896	100.18	111.563	101.281	15.8265	9.30521	8.71188	11.2812	79.7894	95.9887	107.618	94.4653
acsA	SAOUHSC_01846	acsA	Carbohydrates	-1	0	U916			0.960666	1.94621	0.000215055	0.0003799	0.885167	0.450701	1.3667	0.0711314	0.122552	1	CodY	CcpA	SigB			3.16848	2.83057	3.53802	2.94171	2.9413	3.16128	3.09689	3.00398	2.61658	3.12838	2.91631	4.25518	5.14125	4.8568	4.75107
acuA	SAOUHSC_01847	acuA	Carbohydrates	1	0	U917			2.73543	6.65959	0	0	0	1.97918	3.94269	4.40831e-11	4.09584e-10	1.81446e-07	CodY	CcpA	SigB			5.18265	5.54019	4.10482	3.56403	2.68115	3.21433	4.04786	9.00088	22.2908	9.37361	13.5551	18.3859	20.5076	14.9863	17.9599
acuC	SAOUHSC_01849	acuC	Carbohydrates	1	0	U917			0.466186	1.38145	0.0657224	0.0874599	1	1.47575	2.78129	1.0739e-10	9.50574e-10	4.42017e-07	CodY	CcpA	SigB			7.04776	5.66173	5.88215	4.35408	5.01657	3.17563	5.18965	2.57399	4.59838	3.47751	3.54996	14.8856	15.9395	17.7149	16.18
acyP	SAOUHSC_01406	acyP	Carbohydrates	1	0	U726			0.803944	1.74587	0.000534759	0.000908407	1	0.351476	1.27587	0.125451	0.198142	1			SigB			78.8137	91.2093	82.7102	94.6079	90.6205	101.57	89.9219	62.7033	86.0967	82.2527	77.0176	136.039	124.938	124.004	128.327
addA	SAOUHSC_00905	addA	DNA Metabolism	1	0	U454			-2.09324	-4.26705	0	0	0	0.03188	1.02234	0.848874	0.905406	1			SigB			70.7818	73.7518	73.6658	71.9189	68.4899	70.6211	71.5382	7.6404	8.7232	8.25837	8.20732	79.4235	80.3096	86.1963	81.9765
addB	SAOUHSC_00904	addB	DNA Metabolism	1	0	U454			-0.650103	-1.56928	7.01708e-05	0.000129983	0.288823	0.385389	1.30621	0.0153654	0.0323168	1			SigB			29.9631	30.0118	29.5687	30.5585	33.0697	34.3221	31.249	7.4207	13.2254	8.94693	9.86434	42.944	45.6169	48.628	45.7296
adh1	SAOUHSC_00608	adh1	Carbohydrates	1	0	U271			-2.71077	-6.54669	0	0	0	-0.564932	-1.47932	0.0669865	0.116582	1	Rex		SigB			229.425	341.097	304.172	198.962	340.357	647.511	343.587	12.6398	44.0786	22.5535	26.424	191.126	274.434	321.233	262.264
adhE	SAOUHSC_00113	adhE	Carbohydrates	1	0	U44			-0.448596	-1.36471	0.137909	0.173641	1	-0.317118	-1.24584	0.290279	0.392506	1	Rex		SigB			16.7139	24.6337	14.5833	17.8453	33.1902	56.9762	27.3238	9.01255	11.1235	9.32082	9.81895	19.4176	25.7791	28.7103	24.6357
adk	SAOUHSC_02490	adk	Nucleosides and Nucleotides	-1	0	U1201			-2.72242	-6.59977	0	0	0	-1.53048	-2.88881	5.48339e-13	6.44847e-12	2.25696e-09						3351.36	3088.3	3626.92	3209.3	3104.06	3021.97	3233.65	306.231	183.754	222.114	237.366	1230.72	1175.45	1357.28	1254.48
adsA	SAOUHSC_00025	adsA	Nucleosides and Nucleotides	1	0	U13			-0.576203	-1.49092	0.0193284	0.0273952	1	0.454399	1.37021	0.0522594	0.0938889	1						10.2468	10.8883	8.17634	10.8896	10.9778	14.9538	11.0221	2.94828	4.11473	3.80141	3.62148	14.5576	18.4491	17.8065	16.9378
agrA	SAOUHSC_02265	agrA	Regulation and Cell signaling	1	0	U1096, U1095			-2.6428	-6.24544	0	0	0	-0.62844	-1.54589	0.000747946	0.00217719	1	AgrA	CodY	SigB			3682.79	4191.92	3779.98	3550.44	3684.42	3381.52	3711.85	292.342	293.201	284.846	290.13	2446.47	2715.42	2916.47	2692.78
agrB	SAOUHSC_02261	agrB	Regulation and Cell signaling	1	0	U1096, U1095			0.555476	1.46965	0.00745073	0.0110792	1	-0.552475	-1.4666	0.00777351	0.0178947	1	AgrA	CodY	SigB			2745.05	2444.88	2670.79	2288.97	2118.11	1954.43	2370.37	1699.41	1390.71	1979.91	1690.01	1911.76	1606.87	1904.95	1807.86
agrC	SAOUHSC_02264	agrC	Regulation and Cell signaling	1	0	U1096, U1095			-1.92502	-3.79741	0	0	0	-0.556062	-1.47025	0.00219024	0.00574938	1	AgrA	CodY	SigB			2537.97	2734.51	2554.18	2426.72	2338.89	2205.91	2466.36	281.642	340.899	331.432	317.991	1980.18	1646.92	1996.25	1874.45
agrD	SAOUHSC_02262	agrD	Regulation and Cell signaling	1	0	U1096, U1095			-1.67717	-3.19801	0	0	0	-0.917059	-1.88826	3.13326e-09	2.32369e-08	1.28965e-05	AgrA	CodY	SigB			2160.04	2066.03	2064.93	1912.8	1730.27	1661.99	1932.68	276.507	303.814	305.993	295.438	1107.57	1090.53	1242.11	1146.74
ahpC	SAOUHSC_00365	ahpC	Stress Response	-1	0	U151			2.40015	5.27859	0	0	0	0.284628	1.2181	0.160052	0.242196	1	PerR		SigB			778.077	1166.66	1086.16	994.851	1179.09	1073.83	1046.44	2550.91	2512.67	3001.55	2688.38	976.877	1668.78	1666.36	1437.34
ahpF	SAOUHSC_00364	ahpF	Stress Response	-1	0	U151			-0.325868	-1.25342	0.113515	0.144831	1	0.0797935	1.05687	0.698213	0.779453	1	PerR		SigB			1320.03	1665.92	1768.22	1270.51	1664.78	1484.33	1528.97	577.126	518.814	682.508	592.816	1229.28	2237.46	2012.49	1826.41
airR	SAOUHSC_01980	airR	Nitrogen Metabolism	-1	0	U990			-6.64368	-99.9875	0.0195856	0.0277312	1	-7.56481	-189.336	0.00312567	0.00797273	1			SigB			3.41021	0	5.06435	0	0	7.7973	2.71198	0	0	0	0	0	0	0	0
airS	SAOUHSC_01981	airS	Nitrogen Metabolism	-1	0	U990			1.07554	2.10752	5.44612e-09	1.3343e-08	2.24162e-05	0.598912	1.51457	0.000972127	0.0027557	1			SigB			24.2973	21.356	18.2347	25.0431	25.4144	18.281	22.1044	22.1584	27.8176	18.735	22.9036	37.7478	40.9039	33.8779	37.5099
alaS	SAOUHSC_01722	alaS	Protein Metabolism	-1	0	U839, U840, U841			-1.42797	-2.69069	0	0	0	-0.788863	-1.72771	6.05557e-07	3.13519e-06	0.00249247			SigB			134.868	149.584	156.253	140.24	138.098	137.958	142.834	25.3988	25.5804	26.7727	25.9173	86.9329	93.7806	97.7448	92.8194
ald1	SAOUHSC_01452	ald1	Carbohydrates	-1	0	U743			0.24665	1.18645	0.580484	0.639527	1	-0.526929	-1.44086	0.228176	0.323406	1	Rex		SigB			1.18854	3.27328	1.38067	1.82101	4.55006	8.61713	3.47178	1.89118	1.99576	2.121	2.00265	1.77031	2.61427	3.70445	2.69634
ald2	SAOUHSC_01818	ald2	Carbohydrates	-1	0	U897			-1.33048	-2.51486	2.71567e-11	7.46674e-11	1.11777e-07	-0.91391	-1.88415	1.85665e-06	8.92753e-06	0.00764197	CcpA		SigB			44.0554	64.9782	46.1268	63.0849	70.5891	82.5347	61.8948	12.8746	9.16233	13.5592	11.8654	36.5864	35.4561	38.1131	36.7185
aldA	SAOUHSC_00132	aldA	Carbohydrates	1	0	U48			0.566001	1.48041	0.0496575	0.0670352	1	-0.220251	-1.16494	0.432891	0.541575	1	CcpA		SigB			3.51563	4.766	3.39802	4.35282	3.65933	3.15093	3.80712	3.282	2.7288	2.22164	2.74415	3.0509	4.73063	3.32154	3.70102
aldH	SAOUHSC_02142	aldH	Fatty Acids, Lipids, and Isoprenoids	1	0	U1053			1.4483	2.72885	0	0	0	0.618516	1.5353	6.0621e-05	0.000222782	0.249516			SigB			168.336	175.855	143.505	155.201	173.407	140.004	159.385	202.422	209.275	223.274	211.657	234.942	293.796	294.144	274.294
alr	SAOUHSC_02305	alr	Amino Acids and Derivatives	-1	0	U1113			-1.92408	-3.79494	0	0	0	-0.33831	-1.26427	0.0478355	0.0870901	1			SigB			86.659	119.984	88.0113	100.264	102.288	115.334	102.09	14.6636	12.5454	12.0249	13.0779	85.4143	87.917	97.8943	90.4085
alr2	SAOUHSC_01400	alr2	Amino Acids and Derivatives	1	0	U721			-0.465711	-1.381	0.0188659	0.0267858	1	3.02737	8.15323	0	0	0	CodY		SigB			18.6148	16.4332	14.3555	16.0159	16.93	13.6036	15.9922	4.49689	6.1692	6.32219	5.66276	154.973	131.487	149.744	145.401
alsT	SAOUHSC_01354	alsT	Membrane Transport	1	0	U697, U696			-2.14301	-4.41682	0	0	0	-0.747275	-1.67862	1.78454e-05	7.27964e-05	0.0734515			SigB	repressed		243.359	262.387	266.146	241.09	230.684	193.882	239.592	27.8555	25.9858	25.5279	26.4564	150.732	157.369	172.038	160.046
amaP	SAOUHSC_02443	amaP	Hypothetical Protein	-1	0	U1182, U1183			2.87906	7.35673	0	0	0	0.564	1.47836	0.0115708	0.0253596	1	SigB		SigB			1430.37	1626.12	1520.77	877.098	1072.58	1207.52	1289.08	4695.97	4631.53	4596.37	4641.29	1768.56	2384.01	2296.2	2149.59
ami	SAOUHSC_02173	ami	Hypothetical Protein	-1	0				1.78037	3.43514	5.25151e-06	1.06061e-05	0.0216152	0.456903	1.37259	0.24327	0.339654	1			SigB			5.16042	2.88637	2.50806	1.92527	5.5188	2.9254	3.48739	9.25907	3.35686	4.48488	5.70027	2.62034	9.79476	3.90149	5.43886
ampS	SAOUHSC_02092	ampS	Protein Metabolism	-1	0	U1028			-0.014806	-1.01032	0.930466	0.959128	1	-0.00217997	-1.00151	0.989715	0.999881	1			SigB			336.745	326.422	277.718	315.939	302.158	321.412	313.399	176.191	154.165	123.943	151.433	357.02	386.18	309.862	351.021
ansA	SAOUHSC_01497	ansA	Amino Acids and Derivatives	1	0	U763			-1.69121	-3.22928	0	0	0	-0.1109	-1.0799	0.53756	0.639499	1						66.8879	100.129	67.7616	118.739	102.534	88.3727	90.7373	12.7676	13.4091	14.7834	13.6534	78.6224	104.909	99.2142	94.2485
apt	SAOUHSC_01743	apt	Nucleosides and Nucleotides	-1	0	U851			-1.86431	-3.64095	0	0	0	-0.807776	-1.75051	1.40759e-06	6.89717e-06	0.00579362			SigB			218.674	198.509	219.337	218.747	230.268	215.791	216.887	30.5814	30.1209	26.4582	29.0535	126.594	137.919	151.754	138.756
araB	SAOUHSC_00534	araB	Carbohydrates	1	0				-0.716612	-1.64332	0.00127991	0.00208473	1	0.124133	1.08985	0.529657	0.63294	1	CcpA					10.5554	8.65911	7.24551	10.3076	10.1454	8.74918	9.27703	2.23609	3.03667	3.00142	2.75806	11.1365	12.8364	10.0254	11.3328
arcA	SAOUHSC_02969	arcA	Amino Acids and Derivatives	-1	0				0.328785	1.25595	0.257727	0.306502	1	-0.682632	-1.60507	0.0143409	0.0305366	1	ArgR	CcpA	SigB			2.15207	2.01766	1.81814	2.35519	1.88803	1.71775	1.99147	1.11949	1.56045	1.02869	1.23621	1.20205	1.47925	1.4834	1.38824
arcB	SAOUHSC_02968	arcB	Amino Acids and Derivatives	-1	0				-0.613742	-1.53022	0.225066	0.270711	1	-0.895822	-1.86067	0.0365983	0.068789	1	ArgR	CcpA	SigB			1.05241	1.61877	1.52816	1.58364	1.11914	0.787513	1.2816	0.322032	0.401628	0.503052	0.408904	0.326571	0.813808	1.18274	0.774374
arcC	SAOUHSC_02965	arcC	Amino Acids and Derivatives	-1	0				-0.653135	-1.57258	0.00806039	0.0119512	1	-0.50683	-1.42092	0.025881	0.0511408	1	ArgR	CcpA	SigB			18.166	16.2979	11.6297	17.8462	13.2873	10.518	14.6242	3.62902	5.06479	4.94908	4.54763	11.7415	12.1308	10.6628	11.5117
arcC1	SAOUHSC_01129	arcC1	Amino Acids and Derivatives	1	0				0.129636	1.09402	0.647204	0.703712	1	-0.336097	-1.26234	0.211103	0.303704	1			SigB			6.36718	6.51522	6.62364	6.39611	6.82143	6.8268	6.59173	3.22783	4.02564	3.3615	3.53832	4.33494	7.3487	5.9809	5.88818
arcD	SAOUHSC_02967	arcD	Amino Acids and Derivatives	-1	0				0.190774	1.14138	0.517333	0.576901	1	-0.0681894	-1.0484	0.801888	0.867124	1	ArgR	CcpA	SigB			4.08939	2.45069	3.0917	2.08511	3.55801	2.78189	3.00946	2.04764	1.20594	1.65856	1.63738	2.6533	3.70526	3.28672	3.2151
arcR	SAOUHSC_02964	arcR	Amino Acids and Derivatives	-1	0	U1483			-0.168519	-1.1239	0.481294	0.540373	1	-0.525951	-1.43988	0.0254863	0.0504334	1	ArgR	CcpA	SigB	repressed		62.5059	49.0806	48.8093	58.8396	51.5571	38.1462	51.4898	24.7067	23.47	18.8766	22.3511	37.9336	45.6441	36.862	40.1466
argB	SAOUHSC_00147	argB	Amino Acids and Derivatives	-1	0				-1.04535	-2.06386	0.00346273	0.00537567	1	0.959601	1.94477	0.000581342	0.00173392	1	ArgR		SigB			7.99727	5.29734	7.43566	5.99326	5.08412	4.62557	6.0722	1.27676	1.72503	1.32964	1.44381	12.4081	11.5915	15.6308	13.2101
argC	SAOUHSC_00149	argC gene	Amino Acids and Derivatives	-1	0				0.320075	1.2484	0.260096	0.30923	1	1.72986	3.31697	1.94667e-12	2.09751e-11	8.01247e-09	ArgR		SigB			5.15496	3.92681	3.40241	4.93631	3.97432	2.91451	4.05155	2.05062	2.55746	2.79262	2.4669	13.9168	13.9076	17.2256	15.0167
argD	SAOUHSC_00150	argD	Amino Acids and Derivatives	-1	0				2.1453	4.42384	1.77636e-15	6.01768e-15	7.31148e-12	2.54129	5.82108	0	0	0	ArgR		SigB			3.51669	2.89368	1.7186	2.64079	2.32734	2.23959	2.55612	4.32726	6.51043	5.72248	5.52006	15.1151	16.8949	17.4906	16.5002
argF	SAOUHSC_01128	argF	Amino Acids and Derivatives	1	0				0.00564282	1.00392	0.987051	0.998778	1	0.0111291	1.00774	0.971201	0.99588	1			SigB			3.36256	3.11106	2.87351	2.25153	1.97608	3.61978	2.86575	1.21847	1.21571	1.6919	1.37536	2.80078	4.01435	2.86408	3.22641
argG	SAOUHSC_00899	argG	Amino Acids and Derivatives	-1	0	U451			-0.99834	-1.9977	0.000173679	0.000310001	0.714861	-2.08658	-4.2474	2.9976e-15	4.60378e-14	1.23381e-11	CodY	ArgR	SigB			30.3638	23.9095	29.348	30.4136	38.1136	41.0044	32.1922	8.50381	6.56541	8.29368	7.78764	9.44496	8.64148	7.33713	8.47452
argH	SAOUHSC_00898	argH	Amino Acids and Derivatives	-1	0	U451			-1.70519	-3.26073	0	0	0	-2.00921	-4.02562	0	0	0	CodY	ArgR	SigB			49.1515	45.2345	49.5142	51.4173	67.8971	60.835	54.0082	7.78548	8.31216	8.10788	8.06851	13.3381	17.2236	14.6148	15.0588
argJ	SAOUHSC_00148	argJ	Amino Acids and Derivatives	-1	0				-0.059576	-1.04216	0.809911	0.856217	1	1.51505	2.85809	3.28293e-13	3.97428e-12	1.35125e-09	ArgR		SigB			5.71113	5.39626	5.5977	5.03919	4.44107	3.98871	5.02901	2.03156	2.37023	2.66168	2.35449	16.0828	14.6475	17.5223	16.0842
argR	SAOUHSC_02970	argR	Amino Acids and Derivatives	-1	0				2.07123	4.20246	2.22045e-15	7.48514e-15	9.13936e-12	0.441796	1.35829	0.0945203	0.156747	1			SigB			10.2458	13.8546	7.17862	12.6144	13.6717	16.1201	12.2809	21.8858	30.2278	23.734	25.2826	19.8098	20.1119	15.9434	18.6217
argR_1	SAOUHSC_01617	argR	Amino Acids and Derivatives	-1	0	U798	U800, U804	M3, M4	-0.668706	-1.58965	0.000132614	0.000239089	0.545841	-0.114948	-1.08294	0.497601	0.601682	1	ArgR		SigB			175.961	134.188	160.914	178.484	169.218	184.935	167.283	38.4509	73.7246	44.7211	52.2989	169.455	173.149	176.679	173.094
argS	SAOUHSC_00611	argS	Protein Metabolism	1	0	U272			-1.56269	-2.95404	0	0	0	-0.433999	-1.35097	0.0126222	0.0273148	1			SigB			343.672	358.572	300.72	422.552	340.557	359.179	354.209	54.2624	69.3234	53.1434	58.9097	336.421	270.403	271.143	292.656
arlR	SAOUHSC_01420	arlR	Regulation and Cell signaling	-1	0	U730			1.4767	2.78311	3.33067e-16	1.16474e-15	1.3709e-12	1.23583	2.35517	4.89941e-12	5.06683e-11	2.0166e-08	SigB		SigB			46.6165	58.449	32.9848	39.8059	51.9651	37.3961	44.5362	50.3161	84.439	48.8037	61.1862	98.9239	140.174	113.778	117.625
arlS	SAOUHSC_01419	arlS	Regulation and Cell Signaling	-1	0	U730			-0.986313	-1.98112	1.1695e-08	2.81665e-08	4.81366e-05	0.386363	1.30709	0.0202563	0.0412475	1	SigB		SigB			61.268	94.6564	64.4771	63.8126	73.8966	64.0646	70.3625	17.4072	19.3141	15.4401	17.3871	95.6889	114.812	99.1758	103.225
aroA	SAOUHSC_01481	aroA	Amino Acids and Derivatives	-1	0				-0.943157	-1.92273	2.24687e-07	5.0426e-07	0.000924813	0.51189	1.42592	0.00353635	0.00892201	1	CodY					70.0996	65.8733	66.7658	71.8229	62.7674	61.4957	66.4708	19.0482	14.8477	16.3786	16.7582	103.7	101.2	113.469	106.123
aroA2	SAOUHSC_01852	aroA2	Amino Acids and Derivatives	-1	0	U920			4.04273	16.481	0	0	0	2.35344	5.11042	0	0	0			SigB			164.664	151.225	168.233	153.615	157.75	118.033	152.253	1060.35	1327.18	1297.31	1228.28	755.566	914.429	950.835	873.61
aroB	SAOUHSC_01482	aroB	Amino Acids and Derivatives	-1	0				-1.22501	-2.33758	1.98175e-13	6.06459e-13	8.15688e-10	0.836903	1.78621	4.10691e-08	2.51923e-07	0.00016904	CodY					59.4433	57.2233	55.1914	54.5302	55.3772	50.2542	55.3366	9.47682	13.0583	12.3366	11.6239	109.047	110.989	111.903	110.646
aroC	SAOUHSC_01483	aroC	Amino Acids and Derivatives	-1	0				0.941697	1.92079	2.41232e-07	5.39918e-07	0.000992909	0.972048	1.96162	6.49592e-08	3.86935e-07	0.000267372	CodY					38.0646	36.996	35.3235	36.4188	37.933	37.9781	37.119	26.0153	49.5814	30.579	35.3919	77.6605	83.5842	83.5422	81.5956
aroD	SAOUHSC_00832	aroD	Amino Acids and Derivatives	1	0	U416			0.846425	1.79804	3.62992e-05	6.87563e-05	0.149407	0.517507	1.43148	0.00896304	0.0201705	1			SigB			16.818	16.1951	12.145	17.5595	21.3034	16.9032	16.8207	12.6007	15.1488	16.4327	14.7274	28.6648	25.6276	26.2387	26.8437
aroE	SAOUHSC_01699	aroE	Amino Acids and Derivatives	-1	0	U833			-2.17757	-4.5239	0	0	0	-0.80232	-1.7439	3.55892e-07	1.91234e-06	0.00146485			SigB			136.129	110.573	131.053	128.597	117.333	105.455	121.523	14.3221	12.2015	12.6043	13.0426	73.2332	80.4295	80.9023	78.1883
aroK	SAOUHSC_01635	aroK	Amino Acids and Derivatives	-1	0	U808			2.36106	5.13749	0	0	0	0.998199	1.9975	8.6282e-10	6.89586e-09	3.55137e-06			SigB			55.5636	54.9235	44.6769	44.081	59.1316	39.7667	49.6906	111.471	154.684	110.436	125.53	115.243	111.791	105.682	110.905
arsB	SAOUHSC_01893	arsB	Virulence, Disease and Defense	1	0	U945			0.052667	1.03718	0.816198	0.861402	1	-0.23789	-1.17927	0.275513	0.375624	1			SigB			14.5376	14.1037	13.1979	13.1142	12.5242	6.70492	12.3637	6.232	6.75172	5.83451	6.27274	12.2566	11.7365	11.2208	11.738
arsC	SAOUHSC_01894	arsC	Virulence, Disease and Defense	1	0	U945			-1.05987	-2.08474	0.000119556	0.0002164	0.492093	-0.401726	-1.32109	0.0802259	0.136113	1			SigB			24.8532	22.2382	20.5712	19.664	20.3575	19.4353	21.1865	5.34403	5.63952	3.85292	4.94549	15.8412	16.8523	20.7344	17.8093
arsR	SAOUHSC_01891	arsR	Virulence, Disease and Defense	1	0	U945			0.775406	1.71167	0.0208759	0.0294265	1	0.18583	1.13747	0.5691	0.666975	1			SigB			21.6738	13.3598	16.4975	13.862	12.1226	8.42514	14.3235	11.6277	9.02323	14.8001	11.817	20.9627	18.864	14.9311	18.2526
asd	SAOUHSC_01395	asd	Amino Acids and Derivatives	1	0	U721			4.50137	22.6489	0	0	0	3.87639	14.6862	0	0	0	CodY		SigB		activated	19.793	15.7438	12.9102	11.6882	17.0003	17.5141	15.7749	131.052	247.114	151.463	176.543	236.534	279.055	261.938	259.176
asnC	SAOUHSC_01471	asnC	Protein Metabolism	-1	0	U752, U754			-1.69922	-3.24725	0	0	0	-0.980212	-1.97275	2.03887e-08	1.32785e-07	8.39198e-05			SigB			377.908	467.652	406.744	517.645	479.148	503.485	458.764	63.0124	81.0207	64.1796	69.4042	269.071	248.659	262.579	260.103
asp1	SAOUHSC_02988	asp1	Membrane Transport	-1	0				-0.491545	-1.40595	0.0319054	0.044276	1	0.274177	1.2093	0.194897	0.285175	1			SigB			13.7505	11.7851	11.6139	11.0521	11.4219	7.22968	11.1422	4.24253	3.00484	4.20003	3.8158	15.5096	15.9422	13.8504	15.1007
asp2	SAOUHSC_02987	asp2	Membrane Transport	-1	0				-1.12145	-2.17566	2.88601e-06	5.97897e-06	0.0118788	0.266523	1.20291	0.197214	0.287645	1			SigB			10.285	9.53661	12.3533	9.87963	10.4113	7.21694	9.94711	2.69756	2.07034	1.89085	2.21958	11.8892	13.9836	14.5309	13.4679
asp23	SAOUHSC_02441	asp23	Stress Response	-1	0	U1182, U1183			2.4562	5.48768	0	0	0	0.174366	1.12847	0.404668	0.513445	1	SigB		SigB			8058.99	8409.17	9101.52	5504.24	6176.65	7928.97	7529.92	21909.4	17800.7	20757.6	20155.9	7302.59	11647.7	9917.09	9622.46
asp3	SAOUHSC_02986	asp3	Membrane Transport	-1	0				-0.494529	-1.40886	0.170551	0.21068	1	0.19557	1.14518	0.547214	0.648153	1			SigB			4.43327	5.76372	7.16887	6.06461	5.23	4.51535	5.5293	2.96748	0.845928	1.76592	1.85978	5.93262	8.37997	7.22434	7.17898
aspS	SAOUHSC_01737	aspS	Protein Metabolism	-1	0	U848, U849, U850			-3.05624	-8.31801	0	0	0	-1.17345	-2.25551	1.0496e-12	1.19013e-11	4.32017e-09			SigB			260.226	269.785	273.034	307.617	263.292	267.745	273.616	16.9973	13.8451	17.0296	15.9573	141.352	117.234	148.065	135.55
atl	SAOUHSC_00994	atl	Virulence, Disease and Defense	-1	0	U516, U517	U518	M4	2.05584	4.15787	0	0	0	0.956504	1.9406	1.74342e-06	8.42243e-06	0.00717591	WalR	SigB	SigB			470.437	325.326	320.159	307.852	285.075	239.54	324.732	731.831	602.365	634.619	656.272	653.694	742.494	723.434	706.541
atpA	SAOUHSC_02345	atpA	Respiration	-1	0	U1133, U1135	U1134	M3	-2.86322	-7.2764	0	0	0	-0.987056	-1.98214	1.25942e-06	6.20812e-06	0.00518378			SigB			1444.26	1365.39	1387.02	1561.9	1424.95	1783.35	1494.48	127.08	81.4647	90.3815	99.642	864.025	802.526	867.218	844.59
atpB	SAOUHSC_02350	atpB	Respiration	-1	0	U1133, U1135	U1134	M3	-2.89267	-7.42643	0	0	0	-1.10361	-2.14891	2.58126e-11	2.47656e-10	1.06245e-07			SigB			492.585	617.256	641.279	640.203	702.013	658.08	625.236	45.2187	36.4828	40.9287	40.8767	268.682	321.404	389.18	326.422
atpC	SAOUHSC_02340	atpC	Respiration	-1	0	U1133, U1135	U1134	M3	-3.83814	-14.302	0	0	0	-1.22229	-2.33317	6.77632e-09	4.75962e-08	2.78913e-05			SigB			7652.15	5332.67	7298.79	6737.73	5904.48	9221.44	7024.54	280.959	201.018	235.247	239.074	3069.29	3490.35	3612.85	3390.83
atpD	SAOUHSC_02341	atpD	Respiration	-1	0	U1133, U1135	U1134	M3	-2.86387	-7.27966	0	0	0	-1.29635	-2.45607	1.83361e-11	1.78844e-10	7.54714e-08			SigB			952.98	1078.47	1069.59	1116.4	1061.73	1248.95	1088.02	88.5941	60.8494	68.2673	72.5702	463.292	446.414	579.062	496.256
atpE	SAOUHSC_02349	atpE	Respiration	-1	0	U1133, U1135	U1134	M3	-3.19484	-9.15677	0	0	0	-1.55703	-2.94248	8.43769e-15	1.21858e-13	3.47296e-11			SigB			1779.97	1711.94	1821.91	1881.22	1952.48	2030.93	1863.08	133.363	80.5419	81.5806	98.4953	487.107	893.148	765.731	715.329
atpF	SAOUHSC_02347	atpF	Respiration	-1	0	U1133, U1135	U1134	M3	-2.97676	-7.87215	0	0	0	-1.03778	-2.05307	5.79973e-09	4.14439e-08	2.38717e-05			SigB			711.361	639.58	692.167	783.659	743.731	882.945	742.241	50.5202	41.4213	45.4674	45.803	389.776	381.958	443.024	404.919
atpG	SAOUHSC_02343	atpG	Respiration	-1	0	U1133, U1135	U1134	M3	-3.08133	-8.46394	0	0	0	-1.13759	-2.20013	3.37742e-11	3.19574e-10	1.39015e-07			SigB			886.245	917.566	981.296	1032.28	973.459	1190.13	996.83	69.1893	49.5263	52.9899	57.2352	490.675	463.099	569.144	507.639
atpH	SAOUHSC_02346	atpH	Respiration	-1	0	U1133, U1135	U1134	M3	-2.89416	-7.43412	0	0	0	-1.10049	-2.14428	2.08206e-09	1.58699e-08	8.56976e-06			SigB			538.232	590.552	616.816	669.533	630.677	712.135	626.324	51.2479	34.0251	37.2021	40.825	308.611	302.695	370.388	327.231
atpI	SAOUHSC_02351	atpI	Respiration	-1	0	U1133, U1135	U1134	M3	-2.19314	-4.57299	0	0	0	-0.886964	-1.84928	4.18341e-08	2.55474e-07	0.000172189			SigB			665.675	549.309	674.197	654.335	669.845	680.372	648.956	78.8782	53.7809	73.163	68.6073	346.926	392.31	442.05	393.762
aur	SAOUHSC_02971	aur	Virulence, Disease and Defense	-1	0	U1486			2.80136	6.97096	0	0	0	1.23215	2.34916	8.16913e-10	6.55442e-09	3.36242e-06	CodY	SarA neg	SigB			14.2741	8.90205	8.86617	10.209	15.4941	12.528	11.7122	42.627	43.7374	33.0111	39.7918	27.5136	34.7473	30.0336	30.7648
ausA	SAOUHSC_00144	ausA	Cofactors, Vitamins, Prosthetic Groups, Pigments	1	0	U56, U55			-1.75295	-3.37047	0	0	0	0.00440799	1.00306	0.978853	0.999881	1			SigB			108.076	94.9063	83.1239	73.9314	83.9105	86.812	88.4601	14.6318	12.1938	11.5051	12.7769	85.4049	108.336	105.256	99.6655
azo1	SAOUHSC_00543	azo1	Hypothetical Protein	1	0	U237, U236			-1.47731	-2.78428	0	0	0	-0.611493	-1.52784	0.000214584	0.000700419	0.883228						197.816	223.625	203.246	267.998	231.353	201.579	220.936	35.8879	40.2823	40.0649	38.745	141.79	165.584	178.976	162.117
azoR	SAOUHSC_00173	azoR	Hypothetical Protein	-1	0	U68			4.03331	16.3737	0	0	0	-0.304386	-1.23489	0.41636	0.525687	1			SigB			87.8169	25.7288	34.2728	31.5708	34.7374	20.3171	39.074	538.081	97.302	273.219	302.867	35.5439	41.1161	29.4965	35.3855
betA	SAOUHSC_02932	betA	Stress Response	-1	0	U1467			-0.709188	-1.63488	0.00322774	0.00503233	1	-0.44544	-1.36173	0.0483666	0.0878539	1			SigB			7.77766	12.3506	10.924	12.4697	12.2408	11.1227	11.1476	4.14108	2.37454	3.32117	3.27893	8.64023	7.69834	11.0951	9.14456
betB	SAOUHSC_02933	betB	Stress Response	-1	0	U1467			0.174627	1.12867	0.554076	0.614048	1	-0.219939	-1.16468	0.451917	0.560269	1			SigB			10.9419	23.573	16.7675	26.162	25.0421	23.9108	21.0662	12.9924	7.82952	13.4736	11.4318	18.6561	23.3603	18.9267	20.3144
bfmBAA	SAOUHSC_01613	bfmBAA	Amino Acids and Derivatives	-1	0	U798	U800, U804	M3, M4	-3.04329	-8.2437	0	0	0	-1.40336	-2.64517	2.10942e-15	3.26406e-14	8.68239e-12			SigB			669.232	714.259	692.427	702.835	671.619	735.507	697.646	49.9182	36.6995	36.7056	41.1077	268.985	310.618	309.234	296.279
bfmBAB	SAOUHSC_01612	bfmBAB	Amino Acids and Derivatives	-1	0	U798	U800, U804	M3, M4	-3.18692	-9.10664	0	0	0	-1.41599	-2.66843	7.77156e-16	1.26434e-14	3.19877e-12			SigB			277.169	367.247	369.684	352.043	371.903	380.197	353.041	18.5286	18.1565	19.9851	18.8901	139.33	132.017	172.963	148.103
bglA	SAOUHSC_00236	bglA	Carbohydrates	1	0	U94			-0.486885	-1.40142	0.0582156	0.0779744	1	-0.125678	-1.09102	0.588431	0.685337	1	BglR		SigB			6.35528	6.56213	6.49966	8.00174	7.08631	6.52552	6.83844	2.09573	2.54308	2.53644	2.39175	6.83532	6.61618	7.60001	7.01717
bglR	SAOUHSC_00234	bglR	Regulation and Cell signaling	-1	0	U93			1.05041	2.07112	4.59081e-05	8.60855e-05	0.188958	0.334049	1.26055	0.192234	0.281678	1	BglR		SigB			48.5459	29.7358	27.5922	35.9231	38.3167	26.7274	34.4735	37.9837	33.2612	32.5831	34.6093	55.2613	45.5144	44.2118	48.3292
bioA	SAOUHSC_02715	bioA	Cofactors, Vitamins, Prosthetic Groups, Pigments	-1	0	U1324			1.15086	2.22046	0.000768507	0.00128584	1	0.103971	1.07473	0.755559	0.828175	1	BirA		SigB			1.43535	0.974867	1.29186	0.910361	1.09273	0.781139	1.08105	1.25774	1.12043	1.12271	1.16696	1.27546	1.41264	1.23183	1.30664
bioB	SAOUHSC_02714	bioB	Cofactors, Vitamins, Prosthetic Groups, Pigments	-1	0	U1324			0.556609	1.47081	0.0842834	0.109908	1	0.311154	1.2407	0.28101	0.381695	1	BirA		SigB			1.49535	2.39672	1.95071	2.09373	2.17478	2.36957	2.08014	1.13047	2.31623	1.17728	1.54133	2.45657	3.26492	3.0052	2.9089
bioD	SAOUHSC_02716	bioD	Cofactors, Vitamins, Prosthetic Groups, Pigments	-1	0	U1324			2.14269	4.41584	6.89104e-06	1.38224e-05	0.0283635	0.388582	1.30911	0.447031	0.555215	1	BirA		SigB			0.516247	0.453753	0.613325	0.423728	0.617602	0.128768	0.458904	0.710862	1.32984	1.11045	1.05038	0.600733	0.665341	0.812253	0.692776
bioF	SAOUHSC_02713	bioF	Cofactors, Vitamins, Prosthetic Groups, Pigments	-1	0	U1324			0.539668	1.45364	0.0641293	0.0855058	1	-0.0865199	-1.06181	0.75423	0.827283	1	BirA		SigB			2.30403	3.35191	2.57998	3.06491	4.68902	3.40856	3.23307	2.55267	2.45592	1.89884	2.30248	3.6241	3.11279	3.50011	3.41234
bioW	SAOUHSC_02712	bioW	Cofactors, Vitamins, Prosthetic Groups, Pigments	-1	0	U1324			-0.181372	-1.13396	0.606863	0.665206	1	0.179132	1.1322	0.539851	0.640908	1	BirA		SigB			3.07066	3.26122	2.33072	4.20059	5.30621	3.19134	3.56013	1.76177	1.90425	0.978519	1.54818	4.04962	5.01281	4.60126	4.55456
bioX	SAOUHSC_02711	bioX	Cofactors, Vitamins, Prosthetic Groups, Pigments	-1	0	U1324			0.781436	1.71884	0.00465416	0.00710554	1	0.188491	1.13957	0.468461	0.575922	1	BirA		SigB			8.1466	4.82912	6.75247	6.68662	8.46168	5.67077	6.75788	5.21754	7.37476	4.70912	5.76714	8.46572	10.1575	7.49475	8.706
bioY	SAOUHSC_02552	bioY	Cofactors, Vitamins, Prosthetic Groups, Pigments	-1	0	U1219			0.140778	1.1025	0.641533	0.698188	1	-0.204894	-1.1526	0.470242	0.57769	1	BirA		sigB			8.94642	8.70592	9.86955	9.04774	9.55614	7.01336	8.85652	4.39966	4.93839	5.04004	4.79269	8.03099	9.22414	8.76167	8.67227
birA	SAOUHSC_01473	birA	Regulation and Cell signaling	-1	0	U754			-1.93086	-3.81282	0	0	0	-0.789548	-1.72853	1.34865e-06	6.63206e-06	0.00555104						187.912	145.842	171.229	180.591	164.639	185.574	172.631	23.363	19.5295	23.0224	21.9716	108.271	108.347	119.083	111.9
bmfBB	SAOUHSC_01611	bmfBB	Amino Acids and Derivatives	-1	0	U798	U800, U804	M3, M4	-3.77717	-13.7102	0	0	0	-1.82118	-3.53369	0	0	0			SigB			693.537	873.572	884.678	902.414	881.309	896.712	855.37	31.2169	29.5378	30.5151	30.4233	231.956	267.155	316.054	271.722
bmrU	SAOUHSC_00736	bmrU	Fatty Acids, Lipids, and Isoprenoids	-1	0	U349			2.27518	4.84059	0	0	0	0.569805	1.48432	0.00462119	0.0112683	1	SigB		SigB			125.368	150.516	124.463	64.927	98.447	89.1385	108.81	279.292	245.374	245.982	256.883	146.469	208.03	191.477	181.992
brnQ1	SAOUHSC_00151	brnQ1	Membrane Transport	-1	0	U59			0.0239589	1.01675	0.890468	0.924847	1	1.51573	2.85942	0	0	0	CodY		SigB		activated	106.843	103.737	80.1691	105.889	112.018	114.429	103.848	45.3788	62.8832	47.3204	51.8608	357.616	293.467	341.325	330.803
brnQ2	SAOUHSC_00282	brnQ2	Membrane Transport	-1	0	U111			-2.49832	-5.65025	0	0	0	-0.236448	-1.17809	0.174613	0.260024	1	CodY					264.609	171.414	191.719	156.883	170.702	147.717	183.841	16.2405	15.8065	15.5202	15.8558	184.651	162.592	175.839	174.361
brnQ3	SAOUHSC_01411	brnQ3	Membrane Transport	-1	0	U727, U728			-2.10703	-4.30802	0	0	0	-1.06493	-2.09207	5.08465e-06	2.28726e-05	0.0209284			SigB			137.682	80.7733	112.445	105.643	83.8694	53.6444	95.6762	11.2037	9.81881	11.3524	10.7916	55.6413	48.4977	49.2892	51.1427
bsaA	SAOUHSC_01282	bsaA	Stress Response	-1	0	U659			1.10708	2.15409	2.13562e-06	4.47794e-06	0.00879019	0.848664	1.80083	0.000272964	0.000873654	1			SigB			189.971	371.362	213.033	412.698	406.651	481.266	345.83	361.238	364.973	362.336	362.849	649.079	813.944	634.058	699.027
bshA	SAOUHSC_01475	bshA	Cell Wall and Capsule	-1	0	U754			-1.86337	-3.63856	0	0	0	-0.651695	-1.57101	1.97602e-05	7.99734e-05	0.081333						135.054	108.614	108.994	121.165	125.036	116.172	119.172	17.233	15.7196	14.7577	15.9034	82.2519	87.8987	84.5292	84.8933
bshB2	SAOUHSC_00550	bshB2	Hypothetical Protein	-1	0	U244			-0.514235	-1.42824	0.00651969	0.00979382	1	0.361868	1.28509	0.043554	0.0802095	1						62.3054	64.1242	46.6062	58.5699	68.3795	51.2719	58.5429	18.8208	24.9968	16.6728	20.1635	82.4168	91.5551	78.6396	84.2038
bshC	SAOUHSC_01139/SAOUHSC_01141	bshC	Hypothetical Protein	1	0	U599, U597, U595			-0.996318	-1.9949	0.000172951	0.000308835	0.711866	-0.0271322	-1.01898	0.915012	0.955619	1			SigB			26.6215	17.7773	28.2721	16.5113	21.2757	17.0165	21.2457	5.821	4.75639	4.96461	5.18067	21.6784	24.5171	24.1313	23.4423
bstA	SAOUHSC_03028	bstA	Hypothetical Protein	1	0	U1512			2.42146	5.35713	0	0	0	0.121921	1.08818	0.616609	0.707742	1	SigB					104.301	162.735	139.545	61.1938	102.804	124.42	115.833	363.733	254.106	288.381	302.073	106.327	176.544	145.376	142.749
budA1	SAOUHSC_02467	budA1	Carbohydrates	-1	0	U1196			-2.0603	-4.17072	1.33227e-15	4.55828e-15	5.48361e-12	-2.14202	-4.41378	0	0	0			SigB			92.5641	149.342	115.25	109.008	174.732	282.959	153.976	19.8577	15.2627	18.6361	17.9189	33.1334	41.1056	43.4203	39.2197
budA2	SAOUHSC_02921	budA2	Carbohydrates	-1	0	U1452, U1453			-0.862184	-1.81779	0.000359501	0.000621725	1	0.210225	1.15687	0.355918	0.461259	1			SigB			38.1072	38.8002	38.151	35.9231	45.3381	43.9183	40.0397	10.9679	11.807	9.4984	10.7578	50.5782	56.1474	49.0739	51.9332
budB	SAOUHSC_02468	budB	Carbohydrates	-1	0	U1196			-2.00908	-4.02526	0	0	0	-1.71719	-3.28795	9.99201e-15	1.42308e-13	4.11271e-11			SigB			99.7951	97.4501	87.2654	77.9329	146.825	188.404	116.279	15.3499	14.3884	12.5237	14.0873	30.6863	45.5716	43.0423	39.7668
butA	SAOUHSC_00086	butA	Carbohydrates	1	0	U37			2.80099	6.96917	0	0	0	1.8278	3.54996	0	0	0	CodY		SigB			99.7343	134.5	130.871	99.8436	140.976	178.408	130.722	403.93	442.626	488.949	445.169	385.19	581.685	603.058	523.311
cap1A	SAOUHSC_03000	cap1A	Virulence, Disease and Defense	-1	0				1.10042	2.14417	0.0170645	0.0243796	1	0.757009	1.68998	0.065193	0.113991	1						0.802401	0.705267	1.05921	1.3172	1.0666	0.533719	0.914066	0.736594	1.37798	0.894947	1.00317	2.11643	2.06828	1.20237	1.79569
cap1B	SAOUHSC_02999	cap1B	Virulence, Disease and Defense	-1	0				0.214367	1.16019	0.579506	0.638621	1	-0.0600998	-1.04254	0.861911	0.915044	1						2.94272	1.57438	1.92538	3.04543	3.3674	2.55307	2.56806	1.87922	1.61129	0.856204	1.4489	2.85856	2.63832	2.76076	2.75254
cap1C	SAOUHSC_02998	cap1C	Virulence, Disease and Defense	-1	0				-0.162356	-1.11911	0.570937	0.630528	1	-0.188249	-1.13938	0.457494	0.565479	1						7.27333	5.68254	5.3035	5.78033	7.08996	4.37712	5.9178	2.33159	2.64353	2.75925	2.57812	6.77092	6.07071	4.67091	5.83752
capA	SAOUHSC_00114	capA	Virulence, Disease and Defense	1	0	U46, U45			3.90605	14.9912	0	0	0	2.18339	4.5422	0	0	0	CodY	SigB	SigB			90.7859	74.9033	68.5461	38.4001	50.6318	48.9263	62.0323	322.898	666.576	397.34	462.271	307.708	350.367	291.819	316.631
capB	SAOUHSC_00115	capB	Virulence, Disease and Defense	1	0	U46, U45			1.15053	2.21995	1.40606e-06	2.98648e-06	0.00578734	1.50269	2.83371	2.1698e-10	1.87623e-09	8.93088e-07	CodY	SigB	SigB			74.8558	89.049	83.4122	36.2287	46.3202	59.1047	64.8284	52.0114	102.693	60.7045	71.8031	186.348	226.748	208.981	207.359
capC	SAOUHSC_00116	capC	Virulence, Disease and Defense	1	0	U46, U45			0.20328	1.15131	0.433885	0.493198	1	1.07078	2.10057	2.87908e-05	0.000112753	0.118503	CodY	SigB	SigB			61.5442	80.0713	68.2979	32.0592	41.5973	56.6632	56.7055	27.1312	45.3816	25.0415	32.5181	93.6541	173.873	138.072	135.2
capD	SAOUHSC_00117	capD	Virulence, Disease and Defense	1	0	U46, U45			-0.604805	-1.52077	0.0048788	0.00743196	1	0.609264	1.52548	0.00370727	0.00929302	1	CodY	SigB	SigB			38.8397	48.1948	52.9773	24.8569	34.1559	47.918	41.1571	13.2086	13.7463	12.9191	13.2914	61.1363	79.8402	71.9812	70.9859
capE	SAOUHSC_00118	capE	Virulence, Disease and Defense	1	0	U46, U45			-1.44649	-2.72543	1.50589e-09	3.82137e-09	6.19826e-06	0.528187	1.44212	0.0156834	0.0328987	1	CodY	SigB	SigB			30.2445	30.5972	36.5119	17.8932	30.8564	42.0397	31.3572	5.77428	6.60958	4.61302	5.66563	41.872	64.6765	47.0244	51.191
capF	SAOUHSC_00119	capF	Virulence, Disease and Defense	1	0	U46, U45			-1.0817	-2.11653	3.39234e-06	6.97097e-06	0.0139629	0.492234	1.40662	0.0184799	0.037947	1	CodY	SigB	SigB			20.2093	20.15	20.8779	13.3094	19.9405	23.0325	19.5866	5.20626	4.11533	4.12367	4.48175	29.3726	31.4609	31.8149	30.8828
capG	SAOUHSC_00120	capG	Virulence, Disease and Defense	1	0	U46, U45			-1.46406	-2.75883	7.08255e-08	1.63866e-07	0.000291518	0.514121	1.42812	0.0411241	0.0761093	1	CodY	SigB	SigB			28.4517	29.7181	26.8418	18.6305	26.0233	29.488	26.5256	5.28154	4.06046	4.59611	4.64603	39.6196	49.5688	38.6184	42.6022
capH	SAOUHSC_00121	capH	Virulence, Disease and Defense	1	0	U46, U45			-1.56158	-2.95176	4.3629e-09	1.07531e-08	1.79577e-05	0.563879	1.47824	0.00786336	0.0180712	1	CodY	SigB	SigB			24.8885	21.8757	22.1765	14.9729	17.1431	23.9854	20.8404	3.76462	3.0761	3.37975	3.40683	36.7287	36.5963	30.2594	34.5281
capI	SAOUHSC_00122	capI	Virulence, Disease and Defense	1	0	U46, U45			-1.19852	-2.29503	1.49649e-05	2.91508e-05	0.0615956	0.613442	1.5299	0.0183199	0.0376835	1	CodY	SigB	SigB			32.9899	24.5732	24.7372	18.2266	22.5525	29.8068	25.481	6.45283	5.57855	4.20003	5.41047	47.5911	44.5559	38.7812	43.6427
capJ	SAOUHSC_00123	capJ	Virulence, Disease and Defense	1	0	U46, U45			-1.11579	-2.16714	1.27549e-08	3.06476e-08	5.24993e-05	0.511007	1.42504	0.00423246	0.0104191	1	CodY	SigB	SigB			37.2288	35.4601	31.7129	20.2673	30.7221	30.5492	30.9901	7.81156	7.13276	5.95601	6.96678	48.8738	53.7383	45.9721	49.5281
capK	SAOUHSC_00124	capK	Virulence, Disease and Defense	1	0	U46, U45			-1.27151	-2.41414	2.5292e-08	5.976e-08	0.000104102	0.419479	1.33744	0.0343722	0.0652264	1	CodY	SigB	SigB			21.0268	17.9644	18.459	13.2758	16.0077	16.6512	17.2308	3.84696	3.61939	2.95199	3.47278	24.9128	27.7437	24.8537	25.8367
capL	SAOUHSC_00125	capL	Virulence, Disease and Defense	1	0	U46, U45			-1.62424	-3.08279	1.82729e-10	4.84922e-10	7.52115e-07	0.473961	1.38892	0.0378548	0.070855	1	CodY	SigB	SigB			29.0405	24.8142	23.6997	19.1895	17.8255	21.7125	22.7136	4.04944	3.36688	3.30342	3.57324	35.9319	37.7496	32.5213	35.401
capM	SAOUHSC_00126	capM	Virulence, Disease and Defense	1	0	U46, U45			-1.09885	-2.14184	1.40108e-05	2.73829e-05	0.0576684	0.280972	1.21501	0.216582	0.31007	1	CodY	SigB	SigB			48.6229	37.5694	29.9529	24.2584	28.641	29.9636	33.168	9.62721	6.3672	6.3801	7.45817	42.3058	50.9515	42.2871	45.1815
capN	SAOUHSC_00127	capN	Virulence, Disease and Defense	1	0	U46, U45			-0.951314	-1.93363	7.5321e-05	0.000138774	0.310021	0.345567	1.27065	0.101423	0.166052	1	CodY	SigB	SigB			21.4674	20.3606	16.5283	12.6209	15.9269	16.7364	17.2734	5.59123	4.00101	3.34093	4.31106	23.8885	25.5311	24.2382	24.5526
capO	SAOUHSC_00128	capO	Virulence, Disease and Defense	1	0	U46	U45	M3	-1.35164	-2.55203	1.20616e-07	2.74891e-07	0.000496454	0.284527	1.21801	0.226035	0.320703	1	CodY	SigB	SigB			28.1511	24.1262	19.85	16.5372	20.8843	23.3943	22.1572	4.76891	4.09903	3.75835	4.20876	33.2647	28.3012	28.7183	30.0947
capP	SAOUHSC_00129	capP	Virulence, Disease and Defense	1	0	U46	U45	M3	-0.568529	-1.48301	0.00321644	0.00501853	1	0.0950127	1.06807	0.601977	0.695018	1		SigB	SigB			35.0484	34.4778	23.5924	24.3854	29.9276	31.7266	29.8597	9.87235	10.098	9.39359	9.78798	34.5	38.689	33.8066	35.6652
carA	SAOUHSC_01169	carA	Nucleosides and Nucleotides	1	0	U609, U608			-1.18862	-2.27934	0.00017484	0.000311803	0.71964	-1.40708	-2.652	5.28468e-06	2.36175e-05	0.0217517			SigB	repressed		10.7107	34.1882	22.8345	31.9259	48.4924	21.6942	28.3077	8.42768	3.78017	5.54317	5.91701	9.82093	13.5342	12.3811	11.9121
carB	SAOUHSC_01170	carB	Nucleosides and Nucleotides	1	0	U609, U608			-1.62011	-3.07398	1.34583e-07	3.0537e-07	0.000553942	-1.55643	-2.94125	3.23982e-07	1.74772e-06	0.00133351			SigB			17.3476	63.4702	36.905	48.15	77.132	34.4491	46.2423	11.4628	5.11715	5.02069	7.20022	12.7946	22.7536	17.3046	17.6176
cbf1	SAOUHSC_01973	cbf1	RNA Metabolism	-1	0	U986			-1.9838	-3.95533	0	0	0	-0.497782	-1.41204	0.00198025	0.00524162	1			SigB			718.171	789.827	690.925	818.992	717.289	794.955	755.026	99.5387	83.7307	95.0223	92.7639	567.621	600.427	630.457	599.502
cbiO	SAOUHSC_02483	cbiO	Membrane Transport	-1	0	U1200			2.848	7.20004	0	0	0	0.966728	1.9544	3.34082e-09	2.4643e-08	1.37508e-05						27.4753	28.4789	25.1425	29.9187	35.9688	24.4641	28.5747	102.697	109.031	90.5198	100.749	58.7976	73.8114	55.9986	62.8692
cbiO1	SAOUHSC_02482	cbiO1	Membrane Transport	-1	0	U1200			0.0850358	1.06071	0.659432	0.715587	1	0.663933	1.5844	0.000366135	0.00114602	1						44.6931	40.1879	31.2386	38.1204	48.7863	35.8582	39.8141	15.8817	28.0601	18.6068	20.8495	73.5294	72.7308	64.9031	70.3877
ccpA	SAOUHSC_01850	ccpA	Regulation and Cell signaling	-1	0	U918	U919	M3	2.18366	4.54304	0	0	0	0.497644	1.41191	0.00341957	0.00865086	1	CcpA		SigB			131.744	143.033	128.392	168.339	163.86	140.559	145.988	285.7	366.979	322.104	324.928	218.191	241.472	233.111	230.925
ccpE	SAOUHSC_00679	ccpE	Regulation and Cell signaling	1	0	U317, U316			-0.702151	-1.62693	1.96825e-05	3.79809e-05	0.0810133	0.287317	1.22037	0.0719187	0.123805	1			SigB			115.664	128.988	95.7402	122.132	142.981	112.442	119.658	29.8537	48.3555	30.6989	36.3027	150.706	171.975	167.249	163.31
ccpN	SAOUHSC_01665	ccpN	Hypothetical Protein	-1	0	U817			0.278611	1.21303	0.0998229	0.128558	1	0.237071	1.1786	0.151708	0.231613	1			SigB			77.1717	78.6536	69.4454	83.6916	90.4896	106.157	84.2681	43.8621	66.7343	40.9694	50.5219	121.671	108.516	102.746	110.978
cdd	SAOUHSC_01670	cdd	Nucleosides and Nucleotides	-1	0	U820			-2.11723	-4.33859	1.11022e-16	3.97363e-16	4.56968e-13	-0.781178	-1.71853	0.000698339	0.00205312	1			SigB			101.363	88.323	108.546	92.3617	96.3825	100.041	97.8362	12.4603	9.27388	10.8833	10.8725	61.9565	69.9741	60.0337	63.9881
cdr	SAOUHSC_00908	dcr	Hypothetical Protein	-1	0	U457			-1.99963	-3.99898	0	0	0	-0.510149	-1.4242	0.00330316	0.00838728	1			SigB			389.602	410.312	365.952	421.621	376.827	463.613	404.655	43.3852	57.5	48.3356	49.7403	320.323	283.624	349.435	317.794
cdsA	SAOUHSC_01238	cdsA	Fatty Acids, Lipids, and Isoprenoids	1	0	U638, U637, U635	U636	M4	-2.32066	-4.99561	0	0	0	-0.853853	-1.80732	1.87236e-06	8.99259e-06	0.00770665			SigB	repressed		297.59	191.993	244.938	238.774	244.479	195.005	235.463	26.7154	21.2616	20.6768	22.8846	159.6	156.333	121.764	145.899
cfxE	SAOUHSC_01189	cfxE	Carbohydrates	1	0	U620			-2.19325	-4.57334	0	0	0	-0.812787	-1.7566	1.18425e-06	5.88695e-06	0.00487439			SigB			105.299	111.521	98.5337	129.416	130.029	121.929	116.121	11.6096	13.3775	12.2218	12.403	71.4074	72.4256	77.863	73.8986
chp	SAOUHSC_02169	chp	Virulence, Disease and Defense	1	0	U1071			-1.54202	-2.91203	4.82292e-12	1.37283e-11	1.98511e-08	-1.27527	-2.42044	2.40373e-09	1.81537e-08	9.89375e-06	SaeR		SigB			118.22	95.4234	123.753	182.747	127.445	129.551	129.523	28.0356	19.8511	16.9528	21.6132	50.9919	59.1168	69.9737	60.0275
cidA	SAOUHSC_02851	cidA	Regulation and Cell signaling	-1	0	U1408			0.770861	1.70629	0.00373723	0.00576553	1	0.309433	1.23922	0.225894	0.320614	1			SigB			13.882	11.6111	11.7043	13.0481	24.1075	14.9674	14.8867	9.45482	16.4059	11.7728	12.5445	20.4268	22.6236	18.9227	20.6577
cidB	SAOUHSC_02850	cidB	Regulation and Cell signaling	-1	0	U1408			-1.95931	-3.88876	0	0	0	-1.4328	-2.69969	0	0	0			SigB			302.49	359.504	348.788	307.977	335.847	347.317	333.654	48.4823	40.1632	36.7312	41.7922	119.505	158.193	139.793	139.164
cidC	SAOUHSC_02849	cidC	Regulation and Cell signaling	-1	0	U1407, U1408			-1.70755	-3.26605	0	0	0	-1.11833	-2.17095	3.63426e-09	2.66642e-08	1.49586e-05	SigB		SigB			270.48	425.267	412.273	315.15	426.162	440.184	381.586	60.671	52.6809	57.3864	56.9128	152.606	237.003	205.569	198.393
cidR	SAOUHSC_02852	cidR	Regulation and Cell signaling	-1	0	U1409			-0.932315	-1.90834	1.35592e-08	3.25612e-08	5.58098e-05	-0.206014	-1.1535	0.198568	0.289019	1			SigB			179.579	162.17	137.313	170.248	198.823	180.133	171.378	45.317	44.3806	41.3584	43.6853	145.842	197.741	156.738	166.774
cinA	SAOUHSC_01261	cinA	Cofactors, Vitamins, Prosthetic Groups, Pigments	1	0	U648			0.140181	1.10204	0.434403	0.493623	1	0.276662	1.21139	0.110314	0.17792	1			SigB			24.9371	31.7275	24.0791	31.6497	35.235	26.1859	28.9691	12.8591	22.0294	12.5822	15.8235	37.258	43.9631	36.8137	39.3449
citB	SAOUHSC_01347	citB	Carbohydrates	1	0	U693			-1.06267	-2.08879	8.55983e-09	2.07737e-08	3.52323e-05	-0.178336	-1.13158	0.331389	0.436758	1	CcpA	Fur	SigB			162.062	219.915	224.25	161.337	209.716	268.988	207.711	42.5918	52.4438	51.3723	48.8026	184.908	204.491	229.753	206.384
citC	SAOUHSC_01801	citC	Carbohydrates	-1	0	U887			-0.823586	-1.7698	1.79342e-05	3.46559e-05	0.0738171	-0.517953	-1.43192	0.00536404	0.0128288	1	CcpA		SigB			39.6164	64.1143	49.4734	48.861	52.6604	54.863	51.5981	18.793	11.359	12.1569	14.103	39.3516	40.5581	41.2719	40.3938
citM	SAOUHSC_02943	citM	Membrane Transport	-1	0				1.31965	2.49606	1.0048e-10	2.69254e-10	4.13574e-07	0.802791	1.74447	4.54816e-05	0.000171117	0.187202			SigB			6.14384	4.6043	4.96856	4.9897	5.31268	5.22654	5.2076	5.99618	7.70035	5.44074	6.37909	10.6562	10.402	9.36135	10.1399
citZ	SAOUHSC_01802	citZ	Carbohydrates	-1	0	U887			0.125647	1.091	0.553804	0.613913	1	-0.292546	-1.2248	0.151379	0.231197	1	CcpA		SigB			16.741	16.4402	17.6792	14.589	19.1212	19.7961	17.3945	11.858	7.45363	8.10101	9.13756	16.4504	16.0887	15.1443	15.8945
clfA	SAOUHSC_00812	clfA	Virulence, Disease and Defense	1	0	U397	U396	M2	0.402434	1.32174	0.0754527	0.0993484	1	0.243187	1.1836	0.282601	0.383383	1	SigB		SigB			1067.9	791.217	1005.66	568.426	559.602	644.001	772.801	461.845	540.41	503.988	502.081	863.506	1158.25	1077.95	1033.24
clfB	SAOUHSC_02963	clfB	Virulence, Disease and Defense	-1	0	U1482			1.19621	2.29136	6.62451e-05	0.000122933	0.272665	-0.892057	-1.85582	0.00293463	0.00753052	1			SigB			1013.32	382.145	520.454	380.592	354.329	312.68	493.921	689.436	419.226	532.785	547.149	266.518	352.066	279.675	299.42
clpB	SAOUHSC_00912	clpB	Protein Metabolism	1	0	U460	U459	M2	1.78097	3.43658	0	0	0	-0.348212	-1.27298	0.0849168	0.142894	1	CtsR		SigB			141.287	119.436	143.868	134.286	126.746	126.731	132.059	300.065	150.517	206.812	219.131	117.802	129.141	102.899	116.614
clpC	SAOUHSC_00505	clpC	Protein Metabolism	1	0	U216	U214	M3	-0.268944	-1.20493	0.128416	0.162584	1	-0.451913	-1.36785	0.0105143	0.0232495	1	CtsR		SigB			273.971	372.247	337.18	399.39	392.72	389.357	360.811	153.479	123.863	158.351	145.231	248.395	326.79	314.39	296.525
clpL	SAOUHSC_02862	clpL	Protein Metabolism	1	0	U1420			-0.122678	-1.08875	0.590832	0.648844	1	-0.447629	-1.3638	0.0494147	0.0895206	1	SigB		SigB			115.821	206.117	151.555	125.543	210.132	271.525	180.115	95.1525	69.6987	76.1912	80.3475	112.21	179.927	154.816	148.984
clpP	SAOUHSC_00790	clpP	Protein Metabolism	1	0	U382, U381, U380			-0.640992	-1.5594	0.000268044	0.000469476	1	-0.371957	-1.29411	0.0340716	0.0647754	1	CtsR	SigB	SigB			1462.07	1599.59	1632.27	1963.57	1745.88	1733.47	1689.48	513.14	501.515	568.411	527.688	1210.46	1538.56	1651.28	1466.76
clpQ	SAOUHSC_01225	clpQ	Protein Metabolism	1	0	U636, U635			-2.34642	-5.08561	0	0	0	-0.894883	-1.85946	5.60246e-07	2.91526e-06	0.00230597			SigB			112.537	95.9163	109.197	92.6352	118.636	120.706	108.271	11.6277	9.85367	9.47	10.3171	62.5859	63.2893	69.4968	65.124
clpX	SAOUHSC_01778	clpX	Protein Metabolism	-1	0	U875, U877	U876, U878, U879, U880, U881	M1, M2, M3, M3, M3	-2.64964	-6.27509	0	0	0	-1.30893	-2.47758	3.33067e-16	5.7121e-15	1.3709e-12			SigB			843.62	787.897	779.822	906.954	784.365	703.019	800.946	68.5692	52.4837	64.496	61.8496	329.444	371.607	386.466	362.506
cls1	SAOUHSC_01310	cls1	Fatty Acids, Lipids, and Isoprenoids	1	0	U667			-0.573291	-1.48791	0.00121072	0.00197673	1	1.25194	2.38162	1.00187e-12	1.14229e-11	4.12368e-09			SigB			215.022	219.019	164.192	208.603	211.621	203.61	203.678	61.4571	60.5506	77.1572	66.3883	587.978	520.132	515.901	541.337
cls2	SAOUHSC_02323	cls2	Fatty Acids, Lipids, and Isoprenoids	1	0	U1125			0.741153	1.67151	5.84346e-06	1.17785e-05	0.0240517	0.79345	1.73321	9.80208e-07	4.95035e-06	0.00403453			SigB			76.4254	60.7188	56.4643	58.5633	74.6203	58.6185	64.2351	50.042	62.7525	45.1505	52.6483	130.342	129.586	113.16	124.363
cmk	SAOUHSC_01496	cmk	Nucleosides and Nucleotides	-1	0	U764			-0.492813	-1.40719	0.00200362	0.00320891	1	-0.788364	-1.72712	5.99739e-07	3.11289e-06	0.00246852						282.923	231.789	225.041	286.139	285.326	297.963	268.197	84.2301	114.123	82.8378	93.7304	162.205	195.025	165.473	174.234
cntA	SAOUHSC_02767	cntA	Membrane Transport	-1	0	U1356			-2.6838	-6.42547	0	0	0	-2.37346	-5.18184	2.22045e-16	3.87261e-15	9.13936e-13						36.9855	95.4777	129.34	125.479	76.2435	71.7559	89.2137	8.34807	5.71359	6.25527	6.77231	21.6805	18.6952	17.7481	19.3746
cntB	SAOUHSC_02766	cntB	Membrane Transport	-1	0	U1356			-3.43941	-10.8484	0	0	0	-3.01691	-8.09433	0	0	0						30.5971	134.05	169.937	139.719	107.433	106.61	114.724	6.00017	5.53107	4.0752	5.20215	15.9614	15.2363	16.6929	15.9635
cntD	SAOUHSC_02764	cntD	Membrane Transport	-1	0	U1356			-1.65846	-3.1568	2.83328e-06	5.87496e-06	0.0116618	-1.86244	-3.63622	2.09527e-08	1.35813e-07	8.62415e-05			SigB			10.6485	14.8988	28.1419	22.8315	12.1326	12.2505	16.8173	3.79039	2.11482	1.8698	2.59167	5.3611	4.70533	5.56846	5.21163
cntF	SAOUHSC_02763	cntF	Membrane Transport	-1	0	U1356			-0.925965	-1.89995	0.00200751	0.00321389	1	-1.84229	-3.58579	4.49654e-10	3.74229e-09	1.85078e-06			SigB			14.1865	26.0812	49.0643	30.9538	19.8946	20.6416	26.8037	7.48822	7.57952	5.87699	6.98157	6.93343	9.75123	8.822	8.50222
cnzC	SAOUHSC_02765	cnzC	Membrane Transport	-1	0	U1356			-1.65157	-3.14175	5.90061e-05	0.000109896	0.242869	-1.47997	-2.78943	6.33353e-05	0.000232136	0.260688						5.7072	8.50982	16.386	8.78323	6.74642	6.81274	8.82423	1.96467	0.816758	1.26659	1.34934	3.41548	3.46757	3.8484	3.57715
coa	SAOUHSC_00192	coa	Virulence, Disease and Defense	1	0	U77			1.13003	2.18863	0.000111677	0.000202941	0.459661	-0.827564	-1.77469	0.00495092	0.0119589	1	AgrA/RNAIII	SaeR	SigB			16.2391	11.0108	13.1191	25.7056	18.9463	8.70289	15.6206	19.5498	14.8735	15.2141	16.5458	7.64506	12.2943	9.71954	9.88629
coaA	SAOUHSC_02371	coaA	Cofactors, Vitamins, Prosthetic Groups, Pigments	1	0	U1144			-1.14697	-2.21448	4.69912e-06	9.56084e-06	0.0193416	-1.18582	-2.27492	8.87844e-07	4.51157e-06	0.00365437			SigB			33.3047	43.5217	35.7243	47.5212	54.7957	47.6429	43.7517	9.41494	9.72186	9.69939	9.61206	19.4032	23.7641	21.5156	21.561
coaBC	SAOUHSC_01178	coaBC	Cofactors, Vitamins, Prosthetic Groups, Pigments	1	0	U615			-0.968503	-1.95681	2.80857e-09	7.03594e-09	1.15601e-05	0.0123247	1.00858	0.936581	0.971514	1			SigB			55.1203	64.5537	55.5953	67.3778	73.7798	63.2517	63.2798	15.397	18.6104	13.6329	15.8801	68.784	80.2191	65.8993	71.6341
coaD	SAOUHSC_01075	coaD	Cofactors, Vitamins, Prosthetic Groups, Pigments	1	0	U565			-2.32266	-5.00252	0	0	0	-0.935763	-1.9129	4.63775e-07	2.46145e-06	0.0019089			SigB	repressed		218.818	234.28	198.318	299.087	277.737	283.891	252.022	26.1201	24.5897	22.8144	24.5081	157.05	149.145	135.667	147.287
coaE	SAOUHSC_01795	coaE	Cofactors, Vitamins, Prosthetic Groups, Pigments	-1	0	U884			-3.0634	-8.35941	0	0	0	-0.85681	-1.81103	1.45228e-06	7.09084e-06	0.00597758			SigB			949.742	973.776	1011.74	960.541	1101.98	1181.93	1029.95	65.0888	54.4973	60.0413	59.8758	510.457	728.266	682.448	640.39
cobB	SAOUHSC_02457	cobB	Carbohydrates	1	0	U1188			0.0870346	1.06218	0.587329	0.645858	1	0.103776	1.07458	0.499759	0.603582	1			SigB			45.2301	45.4341	40.5622	46.4544	52.7741	43.3366	45.6319	21.1997	28.6314	21.8488	23.8933	55.3614	55.2701	54.1128	54.9148
cobI	SAOUHSC_02660	cobI	Membrane Transport	1	0	U1290			-0.779587	-1.71664	6.40815e-06	1.28726e-05	0.0263759	-0.222808	-1.167	0.189795	0.2787	1			SigB			210.076	152.153	175.601	173.275	165.003	140.606	169.452	39.3618	58.2213	48.0779	48.5537	177.572	162.424	147.371	162.455
codY	SAOUHSC_01228	codY	Regulation and Cell signaling	1	0	U636, U635			-2.45851	-5.4965	0	0	0	-0.74449	-1.67538	1.27219e-05	5.34322e-05	0.0523635			SigB			376.656	399.326	373.539	414.838	432.607	471.008	411.329	39.4349	36.0667	33.84	36.4472	256.154	272.364	296.621	275.046
comC	SAOUHSC_01764	comC	DNA Metabolism	-1	0	U865			4.12811	17.4857	0	0	0	1.66748	3.17659	1.71974e-13	2.14498e-12	7.07843e-10						5.51028	5.17345	3.27323	3.90602	7.59092	5.24786	5.11696	42.9961	50.0388	38.4312	43.822	18.8864	19.3682	16.3262	18.1936
comEA	SAOUHSC_01693	comEA	DNA Metabolism	-1	0	U832			-0.0352524	-1.02474	0.8744	0.914548	1	0.174022	1.1282	0.41579	0.525336	1			SigB			45.3006	26.7714	28.2129	29.8728	27.6892	23.4359	30.2138	12.0846	16.5492	14.6826	14.4388	40.97	40.0535	33.3024	38.1086
comEB	SAOUHSC_01692	comEB	DNA Metabolism	-1	0	U831			-0.00311054	-1.00216	0.985243	0.998778	1	0.550202	1.46429	0.000667994	0.00197377	1			SigB			93.386	83.344	95.5849	102.93	117.532	98.0885	98.4775	38.6243	63.4446	43.7556	48.6082	169.858	160.616	153.529	161.334
comEC	SAOUHSC_01691	comEC	DNA Metabolism	-1	0				1.44108	2.71525	1.889e-08	4.49428e-08	7.77511e-05	0.7319	1.66082	0.0040431	0.0100249	1			SigB			11.2276	7.25624	7.0618	7.28431	8.39499	5.97173	7.86612	11.0647	10.4441	9.62871	10.3792	12.8346	16.5982	14.4737	14.6355
comFA	SAOUHSC_00765	comFA	DNA Metabolism	1	0				-0.675931	-1.59763	0.0553934	0.0743395	1	0.0993153	1.07126	0.720545	0.798536	1			SigB			4.34356	3.23679	2.91672	3.79765	3.76547	2.44948	3.41828	1.30022	0.972953	0.812437	1.02854	4.30724	4.86783	3.22603	4.1337
comFC	SAOUHSC_00766	comFC	DNA Metabolism	1	0				1.25353	2.38424	3.37908e-05	6.4123e-05	0.139083	0.771508	1.70705	0.00753313	0.01739	1			SigB			4.99153	5.31092	4.47364	2.15631	4.71436	2.88327	4.08834	5.90858	4.81239	3.51615	4.7457	7.82609	7.44886	8.14884	7.80793
comGA	SAOUHSC_01643	comGA	DNA Metabolism	-1	0				0.161283	1.11828	0.611907	0.670214	1	0.141044	1.1027	0.634111	0.723794	1			SigB			4.9107	4.87575	6.26629	4.7024	5.58471	3.81075	5.0251	2.50442	2.60286	3.12976	2.74568	7.36518	6.93838	4.49685	6.2668
comGB	SAOUHSC_01641	comGB	DNA Metabolism	-1	0				1.2929	2.4502	7.08869e-05	0.000131074	0.291771	0.786439	1.72481	0.0101178	0.0224863	1			SigB			2.59931	1.5231	1.75374	1.58035	2.38022	1.24868	1.84757	2.56288	2.20437	1.8407	2.20265	3.13673	4.96296	2.76975	3.62315
comGC	SAOUHSC_01640	comGC	DNA Metabolism	-1	0				1.16305	2.2393	0.00432891	0.00664595	1	0.546679	1.46072	0.148791	0.227752	1			SigB			3.12602	4.49608	2.70099	2.79905	2.71982	1.13415	2.82935	2.60877	3.90428	2.98848	3.16718	4.76197	6.15312	3.32154	4.74554
comGD	SAOUHSC_01639	comGD	DNA Metabolism	-1	0				0.296039	1.22777	0.583039	0.641826	1	0.555504	1.46968	0.200627	0.291281	1			SigB			2.57863	1.5691	1.25684	0.97685	1.4238	0.98953	1.46579	0.546266	1.36257	0.758517	0.889117	1.47724	3.27223	2.49673	2.4154
comGE	SAOUHSC_01638	comGE	DNA Metabolism	-1	0				1.44768	2.72768	0.00794423	0.0117875	1	1.02464	2.03445	0.0421457	0.0778597	1			SigB			1.93351	1.21389	1.5314	0.226714	2.20297	1.65353	1.46034	1.01425	3.47858	1.58438	2.02574	2.31423	5.69581	2.23505	3.41503
comGF	SAOUHSC_01637	comGF	DNA Metabolism	-1	0				1.77381	3.41955	2.32362e-08	5.50289e-08	9.56402e-05	0.157543	1.11539	0.631043	0.721092	1			SigB			2.67064	3.1298	2.39726	2.9227	4.68596	1.59875	2.90085	5.557	5.29979	3.91481	4.92387	3.81212	4.95639	2.40111	3.72321
comK1	SAOUHSC_00961	comK1	Hypothetical Protein	-1	0	U494			5.5449	46.6856	0	0	0	2.56509	5.91794	0	0	0	CodY		SigB			5.17632	6.75117	7.00934	4.65981	5.85966	4.83136	5.71461	93.9629	160.201	142.87	132.345	37.462	40.1137	37.0811	38.2189
comK2	SAOUHSC_01898	comK2	Hypothetical Protein	1	0	U948			-0.199453	-1.14826	0.404096	0.462273	1	0.875483	1.83462	7.38162e-05	0.00026512	0.303827			SigB			35.3463	28.7857	29.1025	33.1095	35.9948	25.9016	31.3734	8.79931	21.9484	10.3092	13.6856	80.4958	58.4745	53.3241	64.0981
copA	SAOUHSC_02873	copA	Protein Metabolism	1	0	U1429			-0.397403	-1.31713	0.0822347	0.107453	1	0.0281187	1.01968	0.90113	0.94426	1			SigB			32.2051	61.3363	31.5126	43.6229	46.5859	54.349	44.9353	14.3258	26.6315	10.0985	17.0186	45.9131	44.7792	62.8072	51.1665
copZ	SAOUHSC_02874	copZ	Hypothetical Protein	1	0	U1429			-0.532136	-1.44607	0.00714381	0.0106497	1	-0.0766122	-1.05454	0.694873	0.7772	1			SigB			485.732	784.214	495.651	647.946	542.152	791.902	624.6	156.889	267.264	215.391	213.182	518.372	644.783	832.598	665.251
corA	SAOUHSC_02624	corA	Membrane Transport	-1	0	U1267			0.536587	1.45054	0.0303859	0.0422528	1	0.0781583	1.05567	0.749174	0.823144	1			SigB			24.1304	24.0044	19.2602	22.7999	30.6583	21.3695	23.7038	15.4545	18.6318	16.3627	16.8163	29.8644	29.1226	24.9746	27.9872
cozEa	SAOUHSC_00948	cozEa	Hypothetical Protein	-1	0	U482			0.665811	1.58646	9.57161e-06	1.89044e-05	0.0393967	0.140627	1.10238	0.34789	0.453999	1			SigB			188.353	155.792	142.521	176.443	176.658	150.454	165.037	116.919	148.248	119.731	128.299	204.832	199.082	205.678	203.197
cozEb	SAOUHSC_01358	cozEb	Hypothetical Protein	1	0	U698			0.234789	1.17673	0.138393	0.174091	1	0.475772	1.39066	0.00248456	0.00642768	1			SigB			158.996	153.801	123.665	142.36	187.58	164.635	155.173	91.0209	78.5055	95.5613	88.3626	245.916	248.62	228.469	241.002
cpaA	SAOUHSC_00946	cpaA	Membrane Transport	1	0	U479			-2.33275	-5.03764	0	0	0	-0.466523	-1.38177	0.00469941	0.0114252	1			SigB			75.4016	83.7611	88.4958	83.8987	84.1686	77.9634	82.2815	8.6467	8.25296	7.02923	7.97629	62.901	63.5217	73.7543	66.7257
crcB1	SAOUHSC_01903	crcB1	Membrane Transport	1	0	U951			0.812168	1.75585	0.00310953	0.00486463	1	1.09673	2.13869	2.60568e-05	0.000102927	0.10725			SigB			24.2255	19.3765	14.1986	16.106	19.9008	10.8767	17.4474	17.3462	14.4224	12.7378	14.8355	47.1339	42.4618	35.2845	41.6268
crcB2	SAOUHSC_01904	crcB2	Membrane Transport	1	0	U951			-0.327996	-1.25527	0.139604	0.175453	1	0.882993	1.8442	5.39933e-06	2.40776e-05	0.0222236			SigB			39.3233	32.1415	30.7485	32.4816	32.1615	22.7407	31.5995	12.1861	13.4775	11.254	12.3059	58.7578	66.1101	70.9345	65.2675
crr	SAOUHSC_01430	crr	Carbohydrates	-1	0	U736, U737, U738	U739	M3	-0.314558	-1.24363	0.0771821	0.101463	1	0.306888	1.23704	0.0831748	0.140249	1			SigB			597.12	815.564	640.722	815.199	778.434	847.559	749.1	289.021	255.298	332.459	292.259	906.96	1060.34	1150.88	1039.39
crtM	SAOUHSC_02879	crtM	Cofactors, Vitamins, Prosthetic Groups, Pigments	-1	0	U1431			-0.704071	-1.6291	0.0266636	0.0372657	1	-0.184821	-1.13668	0.530911	0.634135	1	SigB		SigB			8.00451	12.8985	14.4678	6.99115	12.7681	17.4061	12.0893	3.48561	4.46462	3.04131	3.66385	8.12033	13.6492	14.3011	12.0235
crtN	SAOUHSC_02877	crtN	Cofactors, Vitamins, Prosthetic Groups, Pigments	-1	0	U1431			-1.77886	-3.43156	2.37119e-08	5.60587e-08	9.75983e-05	-0.094976	-1.06805	0.733654	0.810092	1	SigB		SigB			6.40459	9.60593	11.2622	5.83553	13.1215	17.001	10.5385	2.10361	1.47995	0.898759	1.49411	9.35353	13.5097	10.5655	11.1429
crtO	SAOUHSC_02882	crtO	Cofactors, Vitamins, Prosthetic Groups, Pigments	-1	0	U1431			0.178263	1.13152	0.475558	0.535539	1	0.125839	1.09114	0.605091	0.697457	1	SigB		SigB			51.8575	48.2892	42.5088	24.8537	37.1654	38.7143	40.5648	22.97	29.0626	15.9475	22.66	35.9533	59.2627	54.4487	49.8883
crtP	SAOUHSC_02881	crtP	Cofactors, Vitamins, Prosthetic Groups, Pigments	-1	0	U1431			-1.13173	-2.19121	2.28033e-05	4.37976e-05	0.0938583	-0.378237	-1.29975	0.144991	0.223435	1	SigB		SigB			33.8282	52.059	43.8558	16.3184	29.4884	30.613	34.3605	6.86452	10.8714	5.67364	7.80318	21.7678	36.5916	31.4279	29.9291
crtQ	SAOUHSC_02880	crtQ	Cofactors, Vitamins, Prosthetic Groups, Pigments	-1	0	U1431			-1.49587	-2.82034	1.17222e-06	2.51296e-06	0.00482487	-0.178107	-1.1314	0.528755	0.632294	1	SigB		SigB			10.6115	29.0172	24.2179	9.09691	14.0428	18.979	17.6609	2.81414	3.77968	2.70524	3.09969	14.6349	20.18	18.2331	17.6827
csa1A	SAOUHSC_00052	csa1A	Hypothetical Protein	1	0				1.75283	3.37018	6.41972e-08	1.49117e-07	0.000264236	0.238926	1.18011	0.465547	0.573538	1			SigB			4.60002	3.03237	4.00769	3.49246	4.12736	6.31066	4.26176	4.32833	9.47966	7.47596	7.09465	5.03167	5.57281	6.20365	5.60271
csbA	SAOUHSC_00775	csbA	Hypothetical Protein	1	0	U373	U372	M4	2.97319	7.8527	0	0	0	1.75647	3.3787	1.11022e-16	1.98682e-15	4.56968e-13						103.256	121.666	69.9294	146.165	185.889	121.685	124.765	422.423	473.72	527.183	474.442	451.362	554.679	405.984	470.675
csbB	SAOUHSC_00713	csbB	Hypothetical Protein	1	0	U336			-1.21708	-2.32476	6.22868e-12	1.76444e-11	2.56373e-08	-0.201188	-1.14964	0.247086	0.344398	1			SigB			181.656	261.199	242.007	174.986	194.899	197.066	208.636	41.3586	54.5727	37.0413	44.3242	168.772	244.338	201.723	204.944
csbD	SAOUHSC_01730	csbD	Hypothetical Protein	-1	0	U843	U845	M4	3.46933	11.0758	0	0	0	1.35004	2.54919	1.24339e-08	8.37611e-08	5.1178e-05	SigB		SigB			2528.66	1643.81	2025.8	1203.77	1214.91	1998.42	1769.23	10644.8	8196.35	9815.51	9552.21	4556.43	6337.3	4422.76	5105.5
cshA	SAOUHSC_02316	cshA	RNA Metabolism	-1	0	U1117, U1118	U1119	M3	-2.78042	-6.87054	0	0	0	-2.64978	-6.2757	0	0	0			SigB	repressed		2964.78	1421.58	2115.64	1852.4	1322.39	1219.59	1816.06	170.065	75.683	135.812	127.187	372.655	287.777	310.115	323.515
cshB	SAOUHSC_01659	cshB	RNA Metabolism	-1	0	U815, U816	U817	M3	-0.178029	-1.13134	0.299921	0.352506	1	-0.15737	-1.11525	0.356226	0.461513	1			SigB			233.874	148.227	147.959	153.277	143.741	116.179	157.209	71.7859	68.8047	62.6135	67.7347	151.417	176.931	145.881	158.076
cspA	SAOUHSC_01403	cspA	Stress Response	-1	0	U724, U725			-1.35837	-2.56395	2.35367e-14	7.60417e-14	9.68772e-11	-0.605544	-1.52155	0.000660131	0.00195475	1			SigB			14404.8	14749.7	14776	15602.9	14368.3	14784	14781	2763.74	2919.59	2774.45	2819.26	12158.1	10331.1	10109.4	10866.2
cspB	SAOUHSC_03045	cspB	Stress Response	1	0	U1521			1.11707	2.16906	0.014827	0.0213459	1	-0.521079	-1.43503	0.255724	0.353327	1						17493.5	2064.17	7754.7	3038.37	2374.24	2375.72	5850.12	7440.02	3332.07	7515.76	6095.95	5507.42	4038.42	4126.05	4557.3
cspC	SAOUHSC_00819	cspC	Stress Response	1	0	U404			0.705901	1.63116	0.0453896	0.061719	1	-0.366779	-1.28947	0.298465	0.40081	1			SigB			23158.4	5331.95	16193.5	7540.75	7323.45	8341.58	11314.9	11191	4371.55	11044.7	8869.08	11698.2	8533.24	9261.04	9830.83
cspR	SAOUHSC_01988	cspR	Stress Response	-1	0	U997			-0.163964	-1.12036	0.458498	0.518313	1	-0.347087	-1.27199	0.105173	0.170968	1			sigB			52.3333	57.084	41.1514	62.5775	56.9027	44.8894	52.4897	28.3409	23.492	16.5569	22.7966	41.0075	51.4346	46.3746	46.2722
cstA	SAOUHSC_00035	cstA	Hypothetical Protein	1	0	U16			0.606205	1.52225	0.0060726	0.00917915	1	0.401388	1.32078	0.0560946	0.0999503	1						11.0417	8.61047	8.9426	8.79027	8.14419	6.62651	8.69262	6.17311	8.17414	5.23824	6.5285	11.8247	14.5515	12.3158	12.8973
cstB	SAOUHSC_00036	cstB	Hypothetical Protein	1	0				0.574857	1.48953	0.00704318	0.010515	1	0.111324	1.08022	0.586725	0.683964	1						8.16917	7.64726	8.25875	8.55859	6.67427	6.29519	7.60054	4.75558	6.76743	5.26999	5.59767	8.71779	9.17602	9.73322	9.20901
cstR	SAOUHSC_00034	cstR	Regulation and Cell signaling	-1	0	U15			3.63095	12.3887	0	0	0	1.17511	2.25809	1.33718e-05	5.59331e-05	0.0550382						10.8708	11.0478	8.87911	9.48031	9.21197	7.11779	9.43464	47.4017	68.4521	57.4838	57.7792	27.1973	22.4166	21.9909	23.8683
ctaA	SAOUHSC_01065	ctaA	Respiration	-1	0	U560, U561			-2.24268	-4.73276	0	0	0	-1.37858	-2.60013	1.56541e-14	2.20659e-13	6.44325e-11			SigB			281.726	178.13	209.956	161.043	210.232	175.111	202.7	22.1154	18.3877	21.7649	20.756	86.3172	89.1132	86.3413	87.2572
ctaB	SAOUHSC_01066	ctaB	Respiration	1	0	U562			-1.26426	-2.40204	1.63621e-11	4.55352e-11	6.73465e-08	-0.9597	-1.94491	1.65191e-07	9.28863e-07	0.000679928			SigB			169.553	118.607	152.695	102.54	154.147	119.019	136.093	29.2732	27.8266	25.7453	27.615	72.9472	85.0025	77.5317	78.4938
ctaM	SAOUHSC_01067	ctaM	Hypothetical Protein	1	0	U562			-3.08719	-8.49837	0	0	0	-1.6813	-3.20718	0	0	0			SigB			475.569	368.743	491.276	375.848	466.691	493.445	445.262	22.5506	27.2455	27.1539	25.65	130.6	153.352	183.59	155.848
ctpA	SAOUHSC_01427	ctpA	Hypothetical Protein	-1	0	U733, U734			0.914162	1.88447	3.87604e-09	9.58184e-09	1.59538e-05	0.909509	1.87841	3.78457e-09	2.76684e-08	1.55773e-05			SigB			113.523	90.79	76.6783	101.427	92.817	94.9311	95.0276	86.4159	90.0054	85.5033	87.3082	218.835	191.971	186.808	199.205
ctsR	SAOUHSC_00502	ctsR	Regulation and Cell signaling	1	0	U216	U214	M3	2.32125	4.99765	0	0	0	0.482063	1.39674	0.00312633	0.00797273	1	CtsR		SigB			90.7764	89.2339	79.6499	96.0886	93.9811	94.7828	90.7521	214.759	210.274	236.679	220.571	163.474	133.763	127.167	141.468
cudT	SAOUHSC_02937	cudT	Stress Response	-1	0	U1471			-1.02714	-2.03798	2.56025e-06	5.33569e-06	0.010538	-0.650761	-1.57	0.000911366	0.00260207	1	ArgR		SigB	repressed		10.8168	12.0043	12.8942	11.9723	13.2891	9.04807	11.6708	2.70811	2.93964	2.76803	2.80526	7.42511	8.7306	8.93929	8.365
cvfB	SAOUHSC_01391	cvfB	Hypothetical Protein	-1	0	U719			0.564651	1.47903	0.00241447	0.00382671	1	-0.12577	-1.09109	0.498206	0.602237	1			SigB			312.44	164.322	169.07	168.761	192.803	177.712	197.518	172.252	121.409	130.573	141.411	206.215	217.358	183.976	202.516
cvfC	SAOUHSC_01437	cvfC	Hypothetical Protein	-1	0	U738	U739	M3	-0.206574	-1.15394	0.223594	0.269175	1	0.309852	1.23958	0.0580205	0.102985	1			SigB			56.3518	37.7537	44.0705	41.5951	49.4694	35.071	44.0519	17.6534	20.0316	18.2337	18.6396	55.9076	64.927	62.6398	61.1581
cwrA	SAOUHSC_02872	cwrA	Hypothetical Protein	1	0	U1428			1.37264	2.58944	0.000158676	0.000284827	0.653109	0.441662	1.35817	0.223175	0.317411	1			SigB			49.8743	51.5488	31.4553	88.6949	183.786	126.245	88.6009	122.09	96.2243	111.695	110.003	89.8491	185.216	128.71	134.592
cydA	SAOUHSC_01031	cydA	Respiration	1	0	U537			-2.17648	-4.52051	0	0	0	-2.62637	-6.1747	0	0	0			SigB			94.8498	66.7744	105.235	99.0642	127.568	123.863	102.892	10.3983	11.6269	11.3268	11.1173	16.2415	19.3306	20.4852	18.6858
cydB	SAOUHSC_01032	cydB	Respiration	1	0	U537			-3.4372	-10.8318	0	0	0	-3.75525	-13.5034	0	0	0			SigB			255.826	155.864	291.092	226.46	296.728	367.039	265.501	10.5333	11.7435	13.6288	11.9685	16.7509	23.6611	26.0252	22.1457
cymR	SAOUHSC_01732	cymR	Regulation and Cell signaling	-1	0	U845			0.141233	1.10285	0.421311	0.480099	1	-0.33867	-1.26459	0.0524492	0.0941479	1			SigB			296.18	273.96	255.17	340.65	403.897	377.906	324.627	162.018	212.862	152.295	175.725	238.646	341.25	284.945	288.281
cysE	SAOUHSC_00510	cysE	Amino Acids and Derivatives	1	0	U221, U220, U218, U216	U219, U214	M4, M3	-1.24099	-2.36361	1.90191e-06	4.00217e-06	0.00782825	0.123389	1.08929	0.610974	0.701686	1						37.3544	44.9793	44.3245	37.5107	45.1793	46.8258	42.6957	7.66206	11.9057	7.3253	8.96434	45.3465	54.1735	57.0812	52.2004
cysJ	SAOUHSC_02947	cysJ	Amino Acids and Derivatives	-1	0	U1473			0.826718	1.77365	1.03116e-05	2.03075e-05	0.0424427	0.697485	1.62168	0.000166143	0.000552824	0.683843	CymR		SigB			21.5418	27.0546	18.8538	25.8447	31.993	25.3964	25.114	21.0732	27.7389	16.8988	21.9036	45.5927	47.6286	43.27	45.4971
cysK	SAOUHSC_00488	cysK	Amino Acids and Derivatives	1	0	U207, U206, U203	U204, U202	M3, M3	0.559079	1.47333	0.000930877	0.00154309	1	0.446653	1.36287	0.00799806	0.0182889	1	CymR	SigB	SigB			300.683	376.713	351.806	295.703	306.737	313.274	324.153	230.484	232.508	237.122	233.371	410.227	540.962	541.015	497.401
cysS gene	SAOUHSC_00511	cysS	Protein Metabolism	1	0	U221, U220, U218	U219, U216, U214	M4, M3, M3	-1.93019	-3.81105	0	0	0	-0.230821	-1.1735	0.165594	0.248664	1						85.3744	117.593	110.075	102.332	102.262	118.205	105.974	12.0841	15.2883	13.6131	13.6618	81.9516	115.235	108.281	101.822
czrA	SAOUHSC_02388	czrA	Membrane Transport	1	0	U1158			4.89794	29.8144	0	0	0	1.23997	2.36193	0.000230065	0.000746216	0.946947			SigB			7.45783	10.4395	4.81297	17.9104	16.9629	27.2833	14.1445	188.651	274.176	161.607	208.144	36.5134	40.4403	35.2642	37.4059
czrB	SAOUHSC_02389	czrB	Membrane Transport	1	0	U1158			2.12327	4.35681	0	0	0	0.99419	1.99196	4.29265e-05	0.0001618	0.176685			SigB			22.8668	33.7626	20.8315	49.1845	55.073	56.5412	39.7099	64.0529	115.481	76.21	85.2479	85.3174	88.529	90.8496	88.232
dacA	SAOUHSC_02407	dacA	Hypothetical Protein	-1	0	U1168			-0.102583	-1.07369	0.565726	0.625444	1	0.225096	1.16885	0.200053	0.290652	1			SigB			109.901	100.734	84.1841	103.952	129.121	119.263	107.859	51.2479	49.2518	46.0448	48.8481	155.401	139.948	126.464	140.605
dapA	SAOUHSC_01396	dapA	Amino Acids and Derivatives	1	0	U721			2.72862	6.62822	0	0	0	3.84904	14.4104	0	0	0	CodY		SigB			29.0559	24.1344	15.0258	16.9645	20.4661	23.2118	21.4764	47.4796	100.254	63.4777	70.4038	298.56	387.702	353.789	346.683
dapB	SAOUHSC_01397	dapB	Amino Acids and Derivatives	1	0	U721			1.5828	2.99551	1.11022e-16	3.97363e-16	4.56968e-13	3.86171	14.5376	0	0	0	CodY		SigB		activated	42.3495	35.0863	24.8273	21.7381	30.1025	30.6369	30.7901	33.591	60.3502	42.4433	45.4615	421.399	580.562	504.298	502.086
dapD	SAOUHSC_01398	dapD	Amino Acids and Derivatives	1	0	U721			1.2088	2.31146	1.85313e-11	5.13635e-11	7.62748e-08	3.72347	13.2092	0	0	0	CodY		SigB		activated	35.343	33.3376	24.6765	24.1574	32.8041	36.6142	31.1555	25.0964	44.1293	36.9666	35.3974	383.471	501.274	498.784	461.176
dapF	SAOUHSC_02770	dapF	Amino Acids and Derivatives	-1	0	U1356			-1.02973	-2.04165	0.00473885	0.00722679	1	-1.48158	-2.79255	2.13765e-05	8.60074e-05	0.0879855						6.47192	10.7133	20.0767	18.2381	10.0653	5.05816	11.7706	2.87155	2.71685	2.88735	2.82525	4.117	5.67191	4.55802	4.78231
dapL	SAOUHSC_01399	dapL	Amino Acids and Derivatives	1	0	U721			0.0134122	1.00934	0.94215	0.968746	1	3.17302	9.0193	0	0	0	CodY		SigB			14.9315	12.4475	10.546	10.4867	13.3205	12.7474	12.4133	5.15776	6.5207	6.62221	6.10022	130.116	113.955	129.54	124.537
dat	SAOUHSC_01867	dat	Amino Acids and Derivatives	-1	0	U930			-1.84367	-3.58923	0	0	0	0.323158	1.25107	0.0282677	0.0550287	1			SigB			131.275	139.617	124.57	137.407	142.93	137.958	135.626	16.6814	22.3588	16.7731	18.6044	176.748	183.159	209.48	189.796
dck	SAOUHSC_00539	dck	Nucleosides and Nucleotides	-1	0	U238			-2.15604	-4.45689	0	0	0	-1.10691	-2.15384	9.84155e-11	8.82523e-10	4.05078e-07						268.537	278.816	255.376	359.266	268.676	206.816	272.914	28.2361	32.1529	29.4054	29.9315	156.491	136.506	131.659	141.552
ddh	SAOUHSC_02830	ddh	Carbohydrates	1	0	U1395			-2.83216	-7.12141	0	0	0	-1.04371	-2.06152	9.13759e-05	0.000320907	0.376103	Rex		SigB			432.384	724.899	586.103	642.772	1054.91	808.773	708.307	26.9595	85.2353	37.0173	49.7374	281.927	489.972	386.896	386.265
ddl	SAOUHSC_02318	ddl	Cell Wall and Capsule	-1	0	U1118	U1119	M3	1.27534	2.42055	2.81997e-14	9.07504e-14	1.1607e-10	0.409301	1.32804	0.014515	0.0308435	1			SigB			179.897	168.744	135.468	170.217	174.114	159.582	164.67	180.191	235.723	171.191	195.701	223.962	269.9	241.384	245.082
def	SAOUHSC_01038	def	Carbohydrates	-1	0	U542			-1.35063	-2.55024	2.58682e-14	8.34432e-14	1.06473e-10	-0.590626	-1.5059	0.000524171	0.001578	1			SigB			178.616	177.747	164.242	232.301	195.877	137.824	181.101	32.1446	33.6532	37.7754	34.5244	138.166	126.362	138.205	134.244
def2	SAOUHSC_01182	def2	Carbohydrates	1	0	U619			0.337268	1.26336	0.0425274	0.0580188	1	-0.282103	-1.21597	0.0856052	0.143934	1			SigB			125.655	91.3191	82.1454	108.196	121.764	92.8057	103.647	68.91	71.2033	51.6559	63.9231	96.2132	110.487	79.5539	95.4179
deoB	SAOUHSC_00101	deoB	Carbohydrates	1	0	U42	U41	M2	-1.97595	-3.93387	0	0	0	-0.653451	-1.57293	0.000486897	0.00147575	1			SigB			271.712	425.552	415.695	384.123	441.507	534.986	412.262	52.3985	53.64	47.954	51.3308	250.773	297.205	335.974	294.65
deoC1	SAOUHSC_00100	deoC1	Carbohydrates						-1.29326	-2.45081	6.95408e-11	1.87569e-10	2.8623e-07	-0.830589	-1.77841	1.75355e-05	7.16744e-05	0.0721761			SigB			146.572	158.097	160.153	152.685	176.202	228.432	170.357	31.0597	39.6553	31.8345	34.1832	91.5045	115.134	116.509	107.716
deoC2	SAOUHSC_02379	deoC2	Carbohydrates	-1	0	U1148, U1150	U1152, U1153	M3, M2	-0.508532	-1.4226	0.0564403	0.0757198	1	-0.483453	-1.39809	0.0610802	0.107992	1	CcpA		SigB			24.4732	39.0248	27.8572	29.4175	35.3044	60.5771	36.109	10.0668	15.9234	11.6343	12.5415	27.6381	27.577	31.6222	28.9458
deoD	SAOUHSC_02380	deoD	Carbohydrates	1	0	U1149			not detectable	not detectable	not detectable	not detectable	not detectable	not detectable	not detectable	not detectable	not detectable	not detectable			SigB			0	0	0	0	0	0	0	0	0	0	0	0	0	0	0
deoD1	SAOUHSC_00097	deoD1	Nucleosides and Nucleotides	1	0				-0.312204	-1.2416	0.333537	0.387588	1	-1.83103	-3.55791	2.27638e-08	1.46399e-07	9.36956e-05			SigB			19.0355	11.4476	12.2002	12.8487	12.4851	12.9947	13.502	8.9671	2.43742	4.0706	5.15837	4.19699	3.48627	4.95416	4.21247
dfrA	SAOUHSC_01434	dfrA	Cofactors, Vitamins, Prosthetic Groups, Pigments	-1	0	U737, U738	U739	M3	0.0247054	1.01727	0.888226	0.922984	1	0.0140556	1.00979	0.934139	0.970556	1			SigB			67.7921	89.9465	78.7113	65.0429	84.8585	72.0613	76.4021	30.1835	48.2179	36.7312	38.3775	76.5222	85.8946	96.9889	86.4686
dgk	SAOUHSC_00540	dgk	Nucleosides and Nucleotides	-1	0	U238			-0.463417	-1.3788	0.0828978	0.108217	1	-0.0359759	-1.02525	0.889493	0.936596	1						42.1806	42.623	32.3856	59.3507	56.7554	34.7844	44.68	14.8827	18.3969	14.2645	15.848	54.8936	47.6319	43.0832	48.5363
dgkA	SAOUHSC_01671	dgkA	Fatty Acids, Lipids, and Isoprenoids	-1	0	U820			-1.73699	-3.33339	1.70053e-12	4.98531e-12	6.99938e-09	-0.626292	-1.54359	0.00573136	0.0136124	1			SigB			132.87	101.876	106.255	99.3541	105.766	97.4386	107.26	17.4583	16.7714	12.7761	15.6686	72.2531	81.8786	79.2548	77.7955
dgkB	SAOUHSC_02114	dgkB	Fatty Acids, Lipids, and Isoprenoids	-1	0	U1041			-0.36248	-1.28563	0.0270536	0.0377851	1	-0.358421	-1.28202	0.026835	0.0526654	1			SigB			151.049	146.657	123.784	142.557	182.01	150.519	149.429	64.3079	57.2875	48.0152	56.5369	119.197	153.134	119.828	130.72
dhaK	SAOUHSC_00655	dhaK	Carbohydrates	1	0	U303			0.353929	1.27804	0.1472	0.184101	1	0.0893657	1.0639	0.700876	0.781579	1	CcpA		SigB			6.40513	11.0987	9.34893	8.33649	9.48711	10.9553	9.27194	6.13182	6.70457	4.63623	5.82421	9.79586	11.6041	11.8465	11.0821
dhaL	SAOUHSC_00656	dhaL	Carbohydrates	1	0	U303			-0.231876	-1.17436	0.441362	0.500453	1	-0.196955	-1.14628	0.476863	0.582147	1	CcpA		SigB			9.54858	12.256	10.0837	8.45935	10.154	14.0635	10.7609	3.89576	4.51162	4.92647	4.44462	10.0178	10.0013	11.3103	10.4431
dhaM	SAOUHSC_00658	dhaM	Carbohydrates	1	0	U303			-0.565912	-1.48032	0.126014	0.159739	1	-0.315645	-1.24457	0.314197	0.418522	1	CcpA		SigB			5.37366	9.01693	8.89912	7.41787	8.96119	12.4288	8.68293	2.46647	2.79646	3.26914	2.84403	7.95848	6.54783	8.78423	7.76351
dinG	SAOUHSC_01472	dinG	DNA Metabolism	-1	0	U754			-3.26131	-9.58856	0	0	0	-1.23107	-2.34741	8.23563e-13	9.4952e-12	3.38979e-09			SigB			225.975	238.511	235.519	249.986	247.242	267.034	244.044	12.9311	11.8317	12.3968	12.3866	112.199	112.117	125.05	116.455
dinP	SAOUHSC_02111	dinP	DNA Metabolism	-1	0	U1039			-0.99258	-1.98974	3.97539e-06	8.12851e-06	0.0163627	-0.683188	-1.60568	0.000986854	0.00279044	1			SigB	repressed		44.5456	41.4739	44.9282	45.5807	58.2842	57.6163	48.7382	15.0903	9.45879	10.9111	11.82	25.0556	45.3137	32.4687	34.2794
divIB	SAOUHSC_01148	divIB	Cell Division and Cell Cycle	1	0	U600			-2.48396	-5.59431	0	0	0	-0.609078	-1.52528	0.000184824	0.000612509	0.760736			SigB			330.346	317.455	300.002	363.987	333.755	394.201	339.958	33.2357	27.9156	27.5484	29.5666	260.191	241.08	247.062	249.444
divIC	SAOUHSC_00482	divIC	Cell Division and Cell Cycle	1	0	U201			-0.392141	-1.31234	0.0244057	0.0341913	1	-0.0715333	-1.05083	0.671693	0.757422	1			SigB			172.818	135.637	143.31	161.106	139.092	151.267	150.538	47.0136	64.5747	57.3722	56.3202	141.769	175.392	165.316	160.826
dltA	SAOUHSC_00869	dltA	Cell Wall and Capsule	1	0	U433			0.598245	1.51387	0.00333247	0.00518973	1	0.188018	1.1392	0.35566	0.461244	1	GraR		SigB			228.11	264.103	248.294	343.262	230.334	168.251	247.059	145.537	252.804	157.261	185.201	322.464	289.991	331.443	314.633
dltB	SAOUHSC_00870	dltB	Cell Wall and Capsule	1	0	U433			-1.93155	-3.81464	0	0	0	-0.0409613	-1.0288	0.828089	0.887839	1	GraR		SigB			345.54	405.439	403.552	462.947	332.799	232.118	363.732	47.8983	51.8	40.6031	46.7672	394.905	355.213	436.31	395.476
dltC	SAOUHSC_00871	dltC	Cell Wall and Capsule	1	0	U433			-2.17721	-4.52278	0	0	0	-0.375684	-1.29745	0.0405613	0.0751014	1	GraR		SigB			1135.44	1072.63	925.379	1311.18	834.562	695.394	995.765	135.656	96.7999	88.3408	106.932	870.683	924.207	786.742	860.544
dltD	SAOUHSC_00872	dltD	Cell Wall and Capsule	1	0	U433			-1.83207	-3.56047	0	0	0	0.0640843	1.04542	0.714987	0.793659	1	GraR		SigB			808.016	669.778	609.817	739.078	569.331	437.28	638.883	102.296	80.6221	78.7096	87.2092	783.506	702.425	752.226	746.052
dltX	SAOUHSC_00868	dltX	Cell Wall and Capsule	1	0	U433			2.93353	7.6398	0	0	0	0.710356	1.63621	0.00346827	0.00876329	1	GraR		SigB	repressed		65.4849	64.1793	72.0616	76.5805	74.413	37.0045	64.954	188.855	343.016	207.755	246.542	89.0146	123.683	145.887	119.528
dmpI	SAOUHSC_01362	dmpl	Respiration	-1	0	U704			2.31101	4.96231	0	0	0	1.31632	2.4903	4.44089e-16	7.43037e-15	1.82787e-12			SigB			356.092	503.625	443.63	517.252	543.672	477.515	473.631	973.661	1445.72	1054.54	1157.97	1206.6	1523.63	1247.18	1325.81
dnaA	SAOUHSC_00001	dnaA	DNA Metabolism	1	0	U1			-0.764511	-1.69879	1.50462e-06	3.189e-06	0.00619303	-0.0221349	-1.01546	0.887386	0.935022	1						135.862	138.927	111.371	148.169	173.621	156.014	143.994	41.0554	43.8988	39.0214	41.3252	168.172	154.779	151.532	158.161
dnaB	SAOUHSC_01792	dnaB	DNA Metabolism	-1	0	U881	U883	M4	0.328503	1.25571	0.0524121	0.0704533	1	0.844785	1.796	5.0717e-07	2.66264e-06	0.00208751			SigB			153.408	120.43	112.231	108.462	139.361	128.497	127.065	71.6915	85.571	76.6569	77.9731	224.056	289.066	254.855	255.992
dnaC	SAOUHSC_00018	dnaC	DNA Metabolism	1	0	U8, U7	U6	M3	-2.81182	-7.02168	0	0	0	-0.486433	-1.40098	0.00502432	0.0121149	1				repressed		344.536	334.868	314.687	346.475	319.507	363.454	337.254	24.2264	21.4471	24.3826	23.352	314.845	227.859	262.821	268.508
dnaD	SAOUHSC_01470	dnaD	Cell Division and Cell Cycle	-1	0	U751			-0.484294	-1.3989	0.0410441	0.0561814	1	-0.33356	-1.26012	0.146414	0.224994	1			SigB	repressed		42.0741	47.8709	36.1862	52.966	56.2018	46.2279	46.9211	16.4683	16.9924	15.5463	16.3357	44.0938	46.84	34.2307	41.7215
dnaE	SAOUHSC_01811	dnaE	DNA Metabolism	-1	0	U893			-2.68844	-6.44618	0	0	0	-0.672416	-1.59374	1.6483e-05	6.77764e-05	0.0678442			SigB			79.6269	87.6796	88.2762	84.8135	97.0955	102.987	90.0797	6.59192	6.15798	7.60705	6.78565	57.7114	63.9467	68.5246	63.3943
dnaG	SAOUHSC_01663	dnaG	DNA Metabolism	-1	0	U816, U817			-1.74309	-3.34751	0	0	0	-0.597416	-1.513	0.000231913	0.000751616	0.954553			SigB			147.726	137.247	144.158	135.766	147.638	126.405	139.823	23.1068	16.1854	21.2382	20.1768	102.58	106.654	101.418	103.551
dnaI	SAOUHSC_01791	dnaI	DNA Metabolism	-1	0	U881	U883	M4	-0.273959	-1.20912	0.0852591	0.111088	1	0.443102	1.35952	0.00432667	0.0106256	1			SigB			111.482	100.525	97.2942	91.0284	102.887	104.12	101.223	36.6757	42.2137	43.6246	40.838	138.285	167.649	157.097	154.344
dnaJ	SAOUHSC_01682	dnaJ	Protein Metabolism	-1	0	U826	U828	M3	-0.181699	-1.13422	0.344834	0.399914	1	-1.08291	-2.1183	1.43638e-08	9.5666e-08	5.91216e-05	CtsR	HrcA	SigB			40.5216	49.4253	68.9936	53.2409	67.7379	55.5616	55.9135	31.0581	18.7885	21.7859	23.8775	28.4548	29.1895	31.1875	29.6106
dnaK	SAOUHSC_01683	dnaK	Protein Metabolism	-1	0	U826	U828	M3	-0.396316	-1.31614	0.0750283	0.098853	1	-1.27344	-2.41738	1.05802e-08	7.198e-08	4.35479e-05	CtsR	HrcA	SigB			1211.18	1770.54	1630.86	2122.83	1950.56	1794.28	1746.71	840.357	474.772	607.639	640.923	669.017	897.72	869.666	812.134
dnaN	SAOUHSC_00002	dnaN	DNA Metabolism	1	0	U1			-0.365124	-1.28799	0.0432346	0.0589056	1	-0.180145	-1.133	0.317021	0.421363	1						342.23	428.557	334.841	445.701	513.466	512.295	429.515	163.074	157.549	165.866	162.163	412.413	445.964	414.401	424.259
dnaX	SAOUHSC_00442	dnaX	DNA Metabolism	1	0	U189, U188			-0.562764	-1.4771	0.000548313	0.000930279	1	-0.139096	-1.10121	0.385731	0.493678	1			SigB			105.191	94.1795	85.9153	87.9912	108.566	96.338	96.3634	34.0842	33.2914	28.0016	31.7924	93.1419	106.818	94.0983	98.0194
dprA	SAOUHSC_01221	dprA	RNA Metabolism	1	0				1.52441	2.8767	9.70221e-08	2.22475e-07	0.000399343	0.657202	1.57702	0.0185703	0.0380655	1			SigB			4.54694	4.20686	3.79086	3.43743	2.95841	3.93969	3.81336	2.96576	8.08255	5.37641	5.47491	6.90625	6.53866	6.66997	6.70496
dps	SAOUHSC_02381	dps	Stress Response	-1	0	U1152, U1153			5.59904	48.4706	0	0	0	-0.147742	-1.10783	0.559179	0.657971	1	PerR	SigB	SigB			660.597	385.448	759.355	355.025	397.058	428.373	497.642	12570.6	9796.99	12926.2	11764.6	413.819	615.629	498.769	509.406
drp35	SAOUHSC_03023	drp35	Hypothetical Protein	-1	0	U1508			0.819996	1.7654	0.00294846	0.00463174	1	-0.060531	-1.04285	0.823662	0.884245	1	CcpA					6.29415	6.9754	5.85214	7.18768	8.87581	10.7395	7.6541	6.36411	7.41493	6.01721	6.59875	8.15218	8.46461	7.95529	8.19069
dsbA	SAOUHSC_02694	dsbA	Hypothetical Protein	-1	0	U1312			-0.462328	-1.37776	0.00570702	0.00864241	1	-0.169088	-1.12435	0.304249	0.407248	1			SigB			227.87	215.742	174.745	253.015	216.625	210.397	216.399	71.2194	90.6835	69.3654	77.0894	207.177	241.038	199.292	215.836
dtd	SAOUHSC_01741	dtd	Regulation and Cell signaling	-1	0	U849, U850			0.213257	1.1593	0.211637	0.255604	1	0.594482	1.50993	0.000429914	0.0013245	1			SigB			326.672	243.602	204.321	283.39	239.465	234.927	255.396	126.133	168.289	140.899	145.107	422.361	464.152	408.791	431.768
dtpT	SAOUHSC_00738	dtpT	Membrane Transport	-1	0	U350			-1.31885	-2.49467	3.24185e-14	1.03518e-13	1.33435e-10	0.577108	1.49186	0.000769233	0.00223599	1	CodY		SigB			294.786	241.558	237.536	197.692	249.523	225.154	241.042	44.6422	44.9589	51.3876	46.9962	379.655	387.038	440.137	402.277
dut	SAOUHSC_01552	dut	Phages, Prophages, Transposable elements, Plasmids	-1	0				0.488266	1.40276	0.209783	0.253588	1	0.884873	1.8466	0.0113323	0.0248713	1			SigB			2.44932	1.72225	3.23323	3.35061	6.25109	6.02793	3.83907	2.24844	3.55196	2.18545	2.66195	5.62433	8.75456	9.54254	7.97381
dynA	SAOUHSC_01455	dynA	Hypothetical Protein	-1	0	U744			-1.22746	-2.34155	9.76996e-15	3.21448e-14	4.02132e-11	0.377815	1.29937	0.0153333	0.0322822	1			SigB			96.4213	94.0574	73.6339	93.248	89.3962	79.4402	87.6995	15.9428	21.8599	17.3667	18.3898	123.847	130.87	127.718	127.479
eap/map	SAOUHSC_02161	eap/map	Virulence, Disease and Defense	-1	0	U1065			1.19725	2.29302	2.77556e-14	8.93912e-14	1.14242e-10	-0.0646055	-1.0458	0.681356	0.767084	1	SaeR		SigB			34.3547	30.1959	28.5704	34.4594	31.4694	32.8148	31.9774	32.9749	35.2832	38.8322	35.6967	30.8999	34.9523	36.8378	34.23
ebh	SAOUHSC_01447	ebh	Hypothetical Protein	-1	0				-0.357301	-1.28103	0.0352942	0.0487978	1	0.582383	1.49732	0.000437549	0.00134299	1			SigB			3.99812	2.64513	3.59867	3.11371	3.19119	2.67482	3.20361	1.19211	1.16031	1.30074	1.21772	4.73755	5.63372	5.78761	5.3863
ecb	SAOUHSC_01110	ecb	Virulence, Disease and Defense	1	0	U583			-0.460993	-1.37649	0.00959862	0.0141201	1	-0.843292	-1.79414	1.90749e-06	9.13997e-06	0.00785123	SaeR		SigB			670.633	478.219	593.513	888.961	970.087	761.326	727.123	255.773	256.547	257.889	256.736	436.966	478.42	443.274	452.887
ecfT	SAOUHSC_02481	ecfT	Cofactors, Vitamins, Prosthetic Groups, Pigments	-1	0	U1200			-1.57731	-2.98413	9.99201e-16	3.4416e-15	4.11271e-12	0.434223	1.35118	0.0120007	0.0261625	1						58.8905	41.0423	47.8614	49.3285	46.9684	41.5463	47.6062	5.95071	8.8052	8.71801	7.82464	72.2104	70.121	73.4936	71.9417
ecsA	SAOUHSC_01967	ecsA	Membrane Transport	-1	0	U980			-0.316779	-1.24555	0.0658451	0.0875948	1	-0.376498	-1.29819	0.0264523	0.0520697	1			SigB			152.442	121.683	121.592	135.435	145.439	144.694	136.881	55.251	55.8929	49.5316	53.5585	116.626	123.494	113.82	117.98
efb	SAOUHSC_01114	efb	Virulence, Disease and Defense	1	0	U587			1.1858	2.27489	2.65023e-09	6.65549e-09	1.09083e-05	0.158015	1.11575	0.426704	0.537264	1	SaeR		SigB			111.811	77.932	93.0702	125.822	92.5833	104.451	100.945	100.68	97.4346	136.338	111.484	143.701	113.446	120.216	125.787
efp	SAOUHSC_01625	efp	Protein Metabolism	-1	0	U802, U804			-1.70282	-3.25536	0	0	0	-0.708976	-1.63464	4.63037e-05	0.000173892	0.190586	SigB		SigB			2066.63	2257.1	2149.94	2398.58	2391.15	2060.51	2220.65	345.267	305.262	343.918	331.482	1187.37	1706.96	1688.05	1527.46
emp	SAOUHSC_00816	emp	Virulence, Disease and Defense	1	0	U402			0.000386618	1.00027	0.998778	0.998778	1	-0.0374344	-1.02629	0.874275	0.924531	1	SaeR		SigB			11.094	9.06541	7.20791	9.60378	8.9172	9.25283	9.19019	4.77382	4.06839	4.3915	4.41124	10.4891	10.0086	9.35095	9.94953
emrB	SAOUHSC_02629	emrB	Virulence, Disease and Defense	-1	0	U1273			-0.104827	-1.07537	0.720855	0.773876	1	-0.226664	-1.17013	0.437164	0.545098	1			SigB	repressed		75.4941	46.0251	40.1653	36.802	26.0974	14.9271	39.9185	21.4438	13.6084	18.6903	17.9141	42.6802	35.3463	36.1449	38.0572
engA	SAOUHSC_01492	engA	Protein Metabolism	-1	0	U760, U762	U761	M3	-0.4055	-1.32455	0.017246	0.0246303	1	-0.274178	-1.2093	0.10599	0.17216	1						385.366	342.402	342.451	340.007	336.262	362.561	351.508	123.86	148.512	118.515	130.295	350.436	307.864	316.983	325.094
engB	SAOUHSC_01777	engB	Protein Metabolism	-1	0	U874			-0.259871	-1.19737	0.255118	0.303487	1	-0.651588	-1.5709	0.00343105	0.00867458	1			SigB	repressed		54.0094	41.5374	45.51	46.4235	45.8274	39.8163	45.5207	19.832	18.8938	16.7807	18.5022	32.1225	31.4007	33.5863	32.3698
eno	SAOUHSC_00799	eno	Carbohydrates	1	0	U390, U389	U388, U387	M2, M4	-2.41631	-5.33805	0	0	0	-0.786557	-1.72495	3.2545e-05	0.000126016	0.133955			SigB			3890.2	5218.04	4428.15	4927.42	5379.68	6729.02	5095.42	437.904	480.332	481.63	466.622	3021.75	3287.05	3631.67	3313.49
epbS	SAOUHSC_01501	epbS	Virulence, Disease and Defense	-1	0	U766	U770	M4	1.78334	3.44222	0	0	0	0.488445	1.40293	0.00569166	0.0135337	1						432.221	475.327	419.047	475.455	461.949	483.312	457.885	782.348	792.497	735.088	769.978	580.497	836.401	752.645	723.181
epiA	SAOUHSC_01953	epiA	Virulence, Disease and Defense	-1	0				2.02316	4.06474	3.14193e-14	1.00483e-13	1.29322e-10	0.583467	1.49845	0.0293512	0.0567713	1			SigB			36.9439	38.966	43.4034	29.8177	27.9915	48.5323	37.6091	74.6108	81.0681	68.8709	74.85	76.8088	55.8664	55.9125	62.8626
epiB	SAOUHSC_01952	epiB	Virulence, Disease and Defense	-1	0				0.961605	1.94748	1.15423e-05	2.27095e-05	0.0475082	1.20772	2.30972	6.45603e-09	4.55853e-08	2.6573e-05			SigB			2.90221	3.2797	1.85298	3.03838	3.94438	2.71833	2.956	2.60982	3.66173	2.2366	2.83605	7.55383	8.21356	7.13565	7.63434
epiC	SAOUHSC_01951	epiC	Virulence, Disease and Defense	-1	0				0.948967	1.93049	0.00273096	0.00431336	1	0.729413	1.65796	0.0152824	0.0321916	1			SigB			2.70625	3.00461	2.19984	1.81208	3.40797	3.48171	2.76874	2.68043	3.0168	2.1106	2.60261	4.50825	5.80081	5.05834	5.12247
epiD	SAOUHSC_01950	epiD	Cofactors, Vitamins, Prosthetic Groups, Pigments	-1	0				0.346794	1.27173	0.484838	0.543907	1	0.800315	1.74148	0.0501599	0.0907109	1			SigB			0.683355	1.95205	1.3531	1.96311	2.58881	1.19316	1.62226	1.09779	0.391181	1.4699	0.986292	2.0675	4.05127	3.68633	3.26837
epiE	SAOUHSC_01947	epiE	Membrane Transport	-1	0	U966			-1.07351	-2.10455	0.000121754	0.000220281	0.501138	0.0285901	1.02001	0.914955	0.955619	1	SigB		SigB			43.1691	54.307	51.6094	30.6573	36.2857	47.4826	43.9185	10.3611	13.3217	7.34178	10.3415	35.421	57.9459	58.5846	50.6505
epiF	SAOUHSC_01948	epiF	Membrane Transport	-1	0	U966			0.521523	1.43547	0.00646018	0.00971151	1	0.414824	1.33314	0.0273856	0.0535993	1	SigB		SigB			66.1472	61.7384	55.3293	41.4809	44.5926	52.4656	53.6257	35.3528	49.5106	29.3556	38.073	67.2951	90.0986	83.973	80.4556
epiG	SAOUHSC_01945	epiG	Membrane Transport	-1	0	U966			-1.88155	-3.6847	2.80107e-09	7.02144e-09	1.15292e-05	-0.763135	-1.69717	0.0105542	0.0233053	1	SigB		SigB			31.331	69.6817	55.859	32.4834	47.346	51.1294	47.9717	8.15101	7.69686	3.39542	6.41443	25.5062	35.8347	34.3273	31.8894
epiP	SAOUHSC_01949	epiP	Hypothetical Protein	-1	0				1.72144	3.29767	1.11022e-16	3.97363e-16	4.56968e-13	0.693885	1.61763	0.000805819	0.00232918	1			SigB			30.4586	18.774	15.0776	18.3262	16.7267	20.6673	20.0051	31.8703	39.8953	25.4786	32.4147	30.5173	44.1786	34.4047	36.3669
era gene	SAOUHSC_01668	era	Protein Metabolism	-1	0	U820			-2.4285	-5.38334	0	0	0	-0.872193	-1.83044	4.6452e-07	2.46145e-06	0.00191197			SigB			132.407	142.616	147.63	152.99	143.395	177.124	149.36	16.1883	11.6174	12.5263	13.444	89.6943	88.98	95.8374	91.5039
esaA	SAOUHSC_00258	esaA	Membrane Transport	1	0				0.450241	1.36627	0.0501493	0.0676548	1	0.998577	1.99803	7.18253e-06	3.15847e-05	0.0295633						7.28636	7.07304	4.75124	6.3168	7.18824	6.80267	6.56973	3.33096	5.12582	4.72777	4.39485	15.0099	14.4519	14.4174	14.6264
esaB	SAOUHSC_00260	esaB	Membrane Transport	1	0				0.210036	1.15672	0.596701	0.654764	1	0.714424	1.64083	0.0264097	0.0520106	1						5.97391	5.52709	4.98054	4.64523	5.51681	3.45072	5.01572	1.73178	3.95966	3.00582	2.89909	7.61014	11.3462	9.04589	9.33407
esaD	SAOUHSC_00268	esaD	Membrane Transport	1	0				-0.061589	-1.04361	0.728847	0.781029	1	-0.0572019	-1.04045	0.739298	0.814971	1						18.6462	18.0363	20.059	17.6712	24.99	25.1247	20.7546	10.3231	11.169	7.76431	9.75214	19.5056	25.0718	22.6405	22.4059
esaE	SAOUHSC_00266	esaE	Membrane Transport	1	0				-0.764836	-1.69918	0.0598343	0.0799604	1	0.666351	1.58705	0.0202308	0.0412227	1						3.15255	3.23274	3.32922	2.91101	3.4572	3.27644	3.22653	1.08525	0.601549	1.00461	0.897137	3.79076	7.99059	5.66876	5.8167
esaG	SAOUHSC_00269	esaG	Membrane Transport	1	0	U107			-1.29506	-2.45387	1.55431e-15	5.2916e-15	6.39755e-12	-0.63778	-1.55593	7.19959e-05	0.000259715	0.296335						841.961	763.956	826.294	842.389	855.197	954.763	847.426	168.577	149.585	185.206	167.79	601.105	619.857	611.325	610.762
essA	SAOUHSC_00259	essA	Membrane Transport	1	0				-0.756851	-1.6898	0.00131694	0.00214081	1	0.519919	1.43388	0.0158321	0.0331291	1						47.3268	45.6726	36.7193	44.0774	41.5973	39.3173	42.4518	9.3984	10.3944	16.6204	12.1377	76.4266	62.9369	64.2598	67.8744
essB	SAOUHSC_00261	essB	Membrane Transport	1	0				-0.256242	-1.19436	0.295157	0.347701	1	1.18374	2.27164	1.00925e-08	6.88903e-08	4.15409e-05						5.04762	6.18786	4.10307	6.48709	4.97921	6.56025	5.56085	1.89004	3.19362	1.84132	2.30833	14.3442	13.1477	14.7491	14.0803
essC	SAOUHSC_00262	essC	Membrane Transport	1	0				-0.792488	-1.73206	0.00294843	0.00463174	1	0.811246	1.75473	0.00112805	0.00314356	1						4.95248	5.61672	3.21077	5.04838	5.14439	4.48297	4.74262	1.30157	1.32605	1.35546	1.32769	8.49575	9.82124	9.58757	9.30152
est	SAOUHSC_00802	est	Fatty Acids, Lipids, and Isoprenoids	1	0	U392, U391	U390, U389, U388	M3, M3, M2	-2.26216	-4.79709	0	0	0	-0.988553	-1.98419	1.93626e-08	1.26703e-07	7.96964e-05			SigB	repressed		377.157	320.247	392.259	284.619	307.292	305.744	331.22	41.96	29.4534	29.2843	33.5659	157.841	213.432	193.321	188.198
estA	SAOUHSC_02962	estA	Fatty Acids, Lipids, and Isoprenoids	-1	0	U1481			2.66159	6.32729	0	0	0	1.23163	2.34832	1.62532e-07	9.15345e-07	0.000668981			SigB			15.243	20.7614	13.824	18.0506	15.962	17.182	16.8372	43.0468	62.612	51.5037	52.3875	39.9705	47.9883	45.0892	44.3494
esxA	SAOUHSC_00257	esxA	Membrane Transport	1	0	U105			2.89209	7.42343	0	0	0	0.523849	1.43779	0.00392645	0.00975921	1						374.264	454.869	405.589	332.44	362.477	475.719	400.893	1330.26	1619	1435.23	1461.5	513.213	719.837	716.096	649.715
esxB	SAOUHSC_00265	esxB	Membrane Transport	1	0				-1.2024	-2.30122	0.0431932	0.0588821	1	0.389434	1.30988	0.293032	0.39519	1						2.5333	3.71105	2.8982	3.46549	5.61234	3.37006	3.5984	0.516785	1.61129	0.269093	0.799057	4.97865	3.7728	7.08594	5.27913
esxC	SAOUHSC_00264	esxC	Membrane Transport	1	0				0.225849	1.16947	0.510909	0.57082	1	0.419264	1.33724	0.14857	0.227499	1						5.41468	3.76771	6.61158	4.44429	5.57806	4.95218	5.12808	1.86398	3.87448	3.23528	2.99124	8.61112	6.74584	7.70799	7.68832
esxD	SAOUHSC_00267	esxD	Hypothetical Protein	1	0				-0.536004	-1.44995	0.331566	0.385842	1	0.0319204	1.02237	0.938624	0.972671	1						2.23058	2.45069	3.0917	3.66165	2.66851	4.45102	3.09236	1.53573	0.319218	1.06622	0.973721	2.0765	3.44973	5.01364	3.51329
eta	SAOUHSC_01133	eta	Membrane Transport	-1	0	U593			1.08519	2.12166	0.279866	0.330919	1	-0.953777	-1.93694	0.344563	0.450372	1			SigB			2.33822	4.19255	3.18534	4.29896	4.17728	8.67843	4.47846	0	15.0982	0.0894138	5.06254	7.48788	0	0	2.49596
eutD	SAOUHSC_00574	eutD	Carbohydrates	1	0	U263			-1.54186	-2.9117	0	0	0	-0.680596	-1.6028	1.54537e-05	6.3799e-05	0.0636076			SigB			388.439	478.252	382.079	434.145	414.334	453.434	425.114	74.9613	73.5366	65.4411	71.313	300.726	284.442	305.218	296.795
ezrA	SAOUHSC_01827	ezrA	Cell Division and Cell Cycle	-1	0	U902			-0.0237429	-1.01659	0.894531	0.928129	1	-0.237119	-1.17864	0.185105	0.273104	1			SigB			594.293	748.515	592.837	691.945	715.498	742.106	680.866	285.67	377.059	322.854	328.528	605.202	672.986	664.495	647.561
fabD	SAOUHSC_01198	fabD	Fatty Acids, Lipids, and Isoprenoids	1	0	U625, U624			-2.92059	-7.57157	0	0	0	-1.68938	-3.22519	0	0	0	FapR		SigB			221.137	267.592	298.327	310.178	263.486	259.952	270.112	19.1411	14.5642	18.1964	17.3006	82.7189	88.1635	111.019	93.9671
fabF	SAOUHSC_00921	fabF	Fatty Acids, Lipids, and Isoprenoids	1	0	U465, U464			-3.34431	-10.1564	0	0	0	-1.60622	-3.04454	3.33067e-16	5.7121e-15	1.3709e-12	FapR		SigB			1559.44	1999.5	1917.36	1941.08	1728.75	1672	1803.02	92.1808	83.166	84.4238	86.5902	587.796	642.641	763.169	664.536
fabG	SAOUHSC_01199	fabG	Fatty Acids, Lipids, and Isoprenoids	1	0	U625, U624			-2.70746	-6.53171	0	0	0	-1.55906	-2.94663	0	0	0	FapR		SigB			321.849	368.454	379.696	432.79	364.064	380.335	374.532	30.1212	27.2078	26.5249	27.9513	133.301	131.841	162.037	142.393
fabH	SAOUHSC_00920	fabH	Fatty Acids, Lipids, and Isoprenoids	1	0	U464			-3.15301	-8.89511	0	0	0	-1.71382	-3.28028	0	0	0	FapR		SigB			689.745	858.493	855.605	844.796	757.601	746.779	792.17	47.35	39.6563	43.012	43.3394	249.462	265.907	297.711	271.027
fabI	SAOUHSC_00947	fabI	Fatty Acids, Lipids, and Isoprenoids	1	0	U480, U479			-1.84608	-3.59523	0	0	0	-1.01258	-2.01751	1.47498e-10	1.29446e-09	6.07103e-07	FapR		SigB			1235.68	1279.36	1177.44	1354.51	1265.82	1035.52	1224.72	172.394	169.844	156.336	166.191	528.004	829.044	694.292	683.78
fabZ	SAOUHSC_02336	fabZ	Fatty Acids, Lipids, and Isoprenoids	-1	0	U1132			-1.1894	-2.28058	2.57017e-13	7.81878e-13	1.05788e-09	-0.262534	-1.19958	0.0988348	0.162527	1	SigB		SigB			379.391	482.436	437.756	478.403	456.844	457.365	448.699	93.9441	109.338	86.4941	96.592	410.832	412.52	434.014	419.122
fadA	SAOUHSC_00195	fadA	Amino Acids and Derivatives	-1	0	U79			-0.310562	-1.24019	0.369656	0.426312	1	-0.363356	-1.28641	0.224855	0.31958	1	CcpA		SigB			2.69363	2.36756	2.6668	2.39514	2.26767	2.53821	2.48817	0.892926	1.02796	1.00143	0.974108	1.32344	2.46867	2.69087	2.16099
fadB	SAOUHSC_00196	fadB	Amino Acids and Derivatives	-1	0	U79			-0.343632	-1.26895	0.374139	0.430999	1	0.630873	1.5485	0.0247589	0.0492674	1	CcpA		SigB			0.627164	1.13694	0.776146	0.707806	0.812821	0.62574	0.781103	0.35983	0.403891	0.149893	0.304538	1.27716	1.49534	1.33919	1.37056
fadD	SAOUHSC_00197	fadD	Hypothetical Protein	-1	0	U79			0.261764	1.19894	0.589651	0.647889	1	1.39825	2.63582	0.000117628	0.000403128	0.484157	CcpA		SigB			0.292625	0.835905	0.521478	0.780593	1.05023	0.43794	0.653128	0.335782	0.335021	0.489562	0.386789	1.49826	2.4891	2.03896	2.00878
fadE	SAOUHSC_00198	fadE	Cofactors, Vitamins, Prosthetic Groups, Pigments	-1	0	U79			1.01969	2.02748	0.00123401	0.00201315	1	2.52343	5.74947	0	0	0	CcpA		SigB			1.41299	1.70767	0.979242	1.54635	1.73736	1.2923	1.44599	1.18902	1.61771	1.51968	1.44214	9.26254	9.10536	9.63378	9.33389
fadX	SAOUHSC_00199	fadX	Respiration	-1	0	U79			4.53008	23.1042	0	0	0	4.09015	17.0318	0	0	0	CcpA		SigB			1.62946	1.38282	1.29059	1.29132	1.12033	0.953034	1.27793	12.9982	15.825	14.6645	14.4959	24.3752	25.5483	23.4402	24.4546
fakA	SAOUHSC_01193	fakA	Fatty Acids, Lipids, and Isoprenoids	1	0	U623			-2.14637	-4.42712	0	0	0	-0.850909	-1.80364	4.64661e-07	2.46145e-06	0.00191255			SigB	repressed		654.466	465.841	466.38	529.134	535.84	471.861	520.587	69.2365	45.8558	55.3772	56.8232	323.448	352.738	293.747	323.311
fakB1	SAOUHSC_00764	fakB1	Hypothetical Protein	1	0	U367			-1.14476	-2.21109	5.52516e-09	1.35206e-08	2.27416e-05	-0.783179	-1.72092	3.92789e-05	0.000149282	0.161672			SigB			317.487	162.358	225.856	190.656	233.692	174.163	217.369	52.5667	44.4112	46.1347	47.7042	138.643	153.791	132.031	141.488
fakB2	SAOUHSC_01433	fakB2	Hypothetical Protein	-1	0	U737, U738	U739	M3	-0.924848	-1.89848	1.05853e-08	2.55537e-08	4.3569e-05	0.163117	1.1197	0.297855	0.400513	1			SigB			140.07	158.647	139.114	141.305	144.293	146.808	145.04	32.2668	48.943	32.1902	37.8	184.832	180.441	180.217	181.83
fapR	SAOUHSC_01196	fapR	Regulation and Cell signaling	1	0	U625, U624			-2.69486	-6.47493	0	0	0	-1.4499	-2.73189	0	0	0	FapR		SigB			227.002	189.866	234.086	226.708	193.758	170.289	206.951	15.4833	16.4757	14.941	15.6333	78.5074	83.9193	92.5161	84.9809
farE	SAOUHSC_02866	farE	Membrane Transport	-1	0	U1424			-1.00796	-2.01107	1.28869e-07	2.9289e-07	0.000530424	-0.69858	-1.62291	0.000189463	0.000626369	0.77983			SigB			46.5412	58.4253	44.8261	60.8671	47.4873	32.9993	48.5244	8.96682	13.5266	12.9773	11.8236	37.3088	31.9166	30.8988	33.3747
farR	SAOUHSC_02867	farR	Regulation and Cell signaling	1	0	U1423			2.12572	4.36421	0	0	0	0.328386	1.25561	0.070366	0.121386	1			SigB			67.1854	67.0017	50.9104	76.0893	69.0409	60.7485	65.1627	126.464	156.242	134.943	139.217	91.4113	94.9147	88.2839	91.5366
fbaA	SAOUHSC_02366	fbaA	Carbohydrates	-1	0	U1140			-2.10678	-4.30728	0	0	0	-1.31068	-2.48058	8.12572e-13	9.3948e-12	3.34455e-09	CcpA		SigB			4148.22	4348.08	3915.75	4542.16	4629.85	5321.19	4484.21	446.672	645.381	448.04	513.364	2061.12	1953.96	2054.12	2023.07
fbp	SAOUHSC_02822	fbp	Carbohydrates	1	0	U1389			0.0248202	1.01735	0.928494	0.957744	1	-0.0953799	-1.06835	0.712151	0.791269	1	CcpA		SigB			2.88783	4.20397	2.8948	2.88879	4.46245	4.18684	3.58745	1.57402	2.06639	1.72548	1.78863	4.07453	3.90794	3.28604	3.75617
fdaB	SAOUHSC_02926	fdaB	Carbohydrates	1	0	U1458, U1457			-1.71842	-3.29076	0	0	0	-0.126342	-1.09152	0.492431	0.596833	1	SigB		SigB		activated	3172.05	3277.34	3091.11	3196.07	3099.34	3393.1	3204.84	499.872	402.742	515.435	472.683	3349.8	3153.97	3359.56	3287.78
fdh	SAOUHSC_00142	fdh	Respiration	1	0	U52			1.84245	3.58618	5.09592e-14	1.60973e-13	2.09748e-10	0.85559	1.8095	0.000423357	0.00130723	1			SigB			9.16036	6.15253	7.93975	6.52566	4.61787	3.53511	6.32188	11.1063	11.378	10.8227	11.1024	12.7914	13.2761	12.5092	12.8589
fdhA	SAOUHSC_02582	fdhA	Respiration	-1	0	U1238, U1239			0.259651	1.19719	0.301315	0.35374	1	0.143029	1.10422	0.568428	0.666377	1	SigB		SigB			77.3234	90.8811	139.263	44.9458	76.5785	99.9598	88.1586	47.1835	56.6471	52.4649	52.0985	82.9877	131.017	117.862	110.622
fdhD	SAOUHSC_02550	fdHD	Respiration	1	0	U1218			0.821648	1.76742	0.000160898	0.000288439	0.662255	0.167361	1.123	0.432807	0.541575	1			SigB			16.5553	16.6997	11.3523	17.8746	22.2426	14.6331	16.5596	10.6077	19.7171	13.0652	14.4633	19.756	21.8807	20.6784	20.7717
femA	SAOUHSC_01373	femA	Virulence, Disease and Defense	1	0	U711, U710	U709	M3	-1.23116	-2.34756	2.56495e-12	7.42951e-12	1.05573e-08	-0.223186	-1.16731	0.201491	0.292152	1			SigB			578.747	457.102	426.08	432.791	442.657	417.735	459.185	103.949	104.646	78.5898	95.7283	439.76	527.806	358.379	441.982
femB	SAOUHSC_01374	femB	Virulence, Disease and Defense	1	0	U711, U710	U709	M3	-2.58991	-6.02061	0	0	0	-0.994897	-1.99294	3.20904e-10	2.71778e-09	1.32084e-06			SigB			627.765	622.528	592.515	658.154	580.989	624.443	617.733	52.9705	48.2582	48.7058	49.9782	357.153	341.728	342.656	347.179
feoA	SAOUHSC_02865	feoA	Iron acquisition and Metabolism	-1	0				0.658316	1.57824	0.0761711	0.100198	1	-1.02047	-2.02858	0.0088405	0.0199383	1	Fur		SigB			8.16655	6.83614	11.0883	8.61813	8.06404	5.044	7.96952	6.7828	6.23316	5.57659	6.19752	6.15436	2.80669	4.19563	4.38556
feoB	SAOUHSC_02864	feoB	Iron acquisition and Metabolism	-1	0				-1.60634	-3.04479	7.61325e-11	2.0508e-10	3.13362e-07	-0.897529	-1.86287	9.53571e-05	0.000333466	0.39249	Fur		SigB			18.4442	18.3209	16.7204	18.6042	23.0401	12.6377	17.9612	3.01911	2.84944	2.71925	2.8626	10.6331	12.2807	9.51008	10.8079
fepA	SAOUHSC_00325	fepA	Iron acquisition and Metabolism	1	0				3.87041	14.6254	0	0	0	3.19981	9.18837	0	0	0	Fur		SigB			2.48885	1.18493	1.31416	1.87258	1.90229	1.96587	1.78811	8.18696	20.7772	10.2114	13.0585	18.5355	20.422	16.2231	18.3935
fepB	SAOUHSC_00326	fepB	Iron acquisition and Metabolism	1	0				1.85765	3.62417	2.563e-07	5.71304e-07	0.00105493	2.36794	5.16202	2.93388e-12	3.12845e-11	1.20758e-08	Fur		SigB			1.44171	1.20383	1.02769	1.00584	1.55229	1.86997	1.35022	1.32347	3.96142	2.06742	2.45077	5.70404	9.06746	8.6846	7.8187
fepC	SAOUHSC_00327	fepC	Iron acquisition and Metabolism	1	0				0.741195	1.67156	0.000622599	0.00105111	1	0.997609	1.99669	5.67288e-07	2.94818e-06	0.00233496	Fur		SigB			4.58341	4.02857	4.0892	3.762	4.45385	3.62686	4.09065	2.70829	3.438	3.8781	3.34146	9.12215	8.85389	9.42582	9.13396
fer	SAOUHSC_01504	fer	Respiration	1	0	U769, U768	U767	M4	0.526935	1.44087	0.0112527	0.0164241	1	-0.243787	-1.1841	0.239164	0.335412	1						500.467	269.818	377.346	375.521	346.663	265.392	355.868	300.614	191.293	251.279	247.728	358.777	360.389	290.878	336.682
ffh	SAOUHSC_01207	ffh	Cell Division and Cell Cycle	1	0	U626, U625	U624	M4	-2.33615	-5.04955	0	0	0	-0.891624	-1.85526	2.79886e-08	1.78054e-07	0.000115201			SigB			285.311	325.457	311.652	378.612	353.887	362.78	336.283	34.985	31.3884	30.9191	32.4308	182.459	207.494	219.979	203.311
fhs	SAOUHSC_01845	fhs	Cofactors, Vitamins, Prosthetic Groups, Pigments	-1	0	U915	U916	M3	-2.02018	-4.05635	0	0	0	0.0401806	1.02824	0.854074	0.909539	1	CcpA		SigB			219.856	501.793	262.883	340.185	355.612	461.996	357.054	51.237	41.2618	36.1823	42.8937	376.135	399.158	458.611	411.301
fhuB	SAOUHSC_00653	fhuB	Membrane Transport	1	0	U302			-1.32984	-2.51375	2.98166e-09	7.45597e-09	1.22725e-05	-0.5749	-1.48957	0.00716588	0.0166168	1	Fur		SigB			56.9929	51.0241	56.8793	69.0098	49.4656	31.0724	52.4074	9.3137	10.8077	10.4585	10.1933	40.7365	34.475	42.6743	39.2953
fhuC	SAOUHSC_00652	fhuC	Iron acquisition and Metabolism	1	0	U302			-0.631207	-1.54886	0.00178848	0.00287442	1	-0.469935	-1.38505	0.0175694	0.0362666	1	Fur		SigB			99.9985	92.2879	89.1461	117.918	96.414	56.3154	92.0133	31.5171	26.7135	28.2547	28.8285	82.3339	74.0049	66.2309	74.1899
fhuD1	SAOUHSC_02246	fhuD1	Iron acquisition and Metabolism	-1	0	U1084			1.28423	2.43553	4.17726e-05	7.86533e-05	0.171936	0.982789	1.97628	0.00120288	0.00331839	1			SigB			5.63881	3.75988	2.61806	6.70299	5.27264	3.298	4.5484	5.2656	6.67838	4.36833	5.43744	13.0328	9.8234	7.16753	10.0079
fhuD2	SAOUHSC_02554	fhuD2	Iron acquisition and Metabolism	-1	0	U1220			-0.182366	-1.13474	0.354779	0.410419	1	-0.70008	-1.62459	0.000371233	0.00116021	1	Fur		SigB			446.253	352.109	355.996	599.175	412.079	224.323	398.322	167.533	184.038	162.255	171.275	304.193	284.813	232.135	273.714
fhuG	SAOUHSC_00654	fhuG	Iron acquisition and Metabolism	1	0	U302			-1.94992	-3.86352	0	0	0	-0.724337	-1.65214	8.22231e-05	0.000291499	0.33843	Fur		SigB			123.539	127.051	150.602	147.84	123.422	81.1572	125.602	17.2871	14.4731	15.6693	15.8099	84.3263	76.7658	94.1396	85.0772
flp	SAOUHSC_02736	flp	Virulence, Disease and Defense	1	0	U1339			-0.19185	-1.14223	0.293269	0.34611	1	0.0540433	1.03817	0.763443	0.835283	1			SigB			60.4725	63.5638	54.3698	56.2465	66.8419	47.689	58.1972	24.4127	23.8013	26.0465	24.7535	66.9369	68.029	67.7354	67.5671
flr	SAOUHSC_01112	flr	Hypothetical Protein	-1	0				2.55167	5.86312	0.00683463	0.0102259	1	-0.227136	-1.17051	0.812222	0.874472	1			SigB			5.07289	6.78513	9.25861	0.543099	0	2.2006	3.97672	14.578	0.757548	18.3445	11.2267	0	0	11.5014	3.83381
fmhA	SAOUHSC_02696	fmhA	Cell Wall and Capsule	1	0				1.78492	3.44599	4.46865e-13	1.3455e-12	1.8393e-09	0.584137	1.49914	0.0175274	0.0362162	1			SigB			3.89816	4.73448	3.48041	5.23563	5.93535	4.17216	4.57603	7.41717	8.11442	7.72432	7.75197	7.12582	9.0614	7.13692	7.77471
fmhB	SAOUHSC_02527	fmhB	Cell Wall and Capsule	-1	0	U1213			-2.22392	-4.67162	0	0	0	-1.02033	-2.02838	1.385e-08	9.2393e-08	5.70065e-05						207.306	268.453	228.372	279.662	281.745	324.577	265.019	28.0313	32.7948	22.8314	27.8858	139.133	149.98	150.366	146.493
fmhC	SAOUHSC_01220	fmhC	Cell Wall and Capsule	1	0				0.555357	1.46953	0.0116507	0.016981	1	0.198276	1.14733	0.353888	0.459759	1			SigB			13.7449	9.452	12.1837	14.3212	12.7231	8.66876	11.849	8.10668	7.50124	9.73597	8.44796	16.3756	16.5213	12.87	15.2556
fmt	SAOUHSC_01183	fmt	Cofactors, Vitamins, Prosthetic Groups, Pigments	1	0	U619			-0.797409	-1.73798	1.11472e-06	2.39217e-06	0.00458817	-0.554277	-1.46843	0.000482472	0.00146449	1			SigB			95.2963	84.7594	88.0822	112.351	102.069	92.4335	95.8319	25.3051	32.6442	23.4551	27.1348	75.2215	73.8375	70.0929	73.0506
fmtA	SAOUHSC_00998	fmtA	Regulation and Cell signaling	1	0	U521, U520			-1.07237	-2.10289	4.61388e-08	1.07963e-07	0.000189907	-1.02531	-2.03539	1.14737e-07	6.60499e-07	0.000472257	VraR					79.0859	118.399	78.5187	170.297	154.461	130.992	121.959	29.5853	28.8211	26.196	28.2008	61.5945	75.3393	64.2275	67.0538
fmtB	SAOUHSC_02404	fmtB	Virulence, Disease and Defense	-1	0				0.61444	1.53096	0.000161536	0.000289457	0.664884	0.530552	1.44448	0.000849761	0.00244247	1			SigB			5.59151	4.72601	4.56084	5.6267	5.28678	4.44877	5.0401	3.39277	4.0539	3.8752	3.77396	7.96884	8.73982	7.78196	8.16354
fmtC	SAOUHSC_01359	fmtC	Regulation and Cell signaling	1	0	U700	U699	M3	-0.776723	-1.71323	1.59163e-05	3.09163e-05	0.0655116	0.21693	1.16226	0.225564	0.320256	1	GraR		SigB			182.075	214.83	202.633	208.98	193.76	161.079	193.893	43.197	76.3649	48.6143	56.0587	227.862	244.578	285.186	252.542
fnbA	SAOUHSC_02803	fnbA	Virulence, Disease and Defense	-1	0				1.87451	3.66677	0	0	0	0.126317	1.0915	0.471706	0.579046	1	SaeR	SarA pos	SigB			28.5709	18.8211	20.6685	22.6428	30.4697	18.6569	23.305	44.2422	45.5828	35.183	41.6693	21.8776	36.192	27.6717	28.5804
fnbB	SAOUHSC_02802	fnbB	Virulence, Disease and Defense	-1	0				-0.427765	-1.34515	0.0583367	0.0780605	1	-1.58764	-3.00558	1.99285e-12	2.14166e-11	8.20257e-09	SaeR	SarA pos	SigB			47.2624	21.8176	31.8744	45.2665	47.8883	27.8498	36.9932	18.2353	10.4313	11.0495	13.2387	13.4271	15.4687	12.3599	13.7519
fni	SAOUHSC_02623	fni	Fatty Acids, Lipids, and Isoprenoids	-1	0	U1267			-1.80124	-3.48519	0	0	0	-0.763121	-1.69716	1.75541e-05	7.16791e-05	0.0722525			SigB			58.2658	79.6391	74.3723	83.7956	90.179	82.5664	78.1364	11.2401	11.7947	9.8488	10.9612	46.1442	52.7611	55.9537	51.6197
folB	SAOUHSC_00490	folB	Cofactors, Vitamins, Prosthetic Groups, Pigments	1	0	U208			-0.51168	-1.42571	0.0457815	0.0622108	1	-0.170467	-1.12542	0.490459	0.594968	1			SigB			89.8766	61.9623	65.0451	76.1556	81.9217	65.502	73.4106	22.4611	30.2315	23.1596	25.2841	68.784	81.6766	68.8266	73.0957
folC	SAOUHSC_01766	folC	Cofactors, Vitamins, Prosthetic Groups, Pigments	-1	0	U866, U869	U870	M1	-3.24279	-9.4662	0	0	0	-1.37625	-2.59593	1.38334e-13	1.75735e-12	5.69382e-10	SigB		sigB			295.342	465.632	437.641	401.237	448.254	435.643	413.958	23.2919	17.8762	22.4572	21.2084	129.002	189.016	220.412	179.477
folD	SAOUHSC_01007	folD	Cofactors, Vitamins, Prosthetic Groups, Pigments	-1	0	U526			1.22745	2.34153	1.69833e-11	4.72001e-11	6.99033e-08	0.541448	1.45543	0.00294894	0.00755594	1						192.469	236.783	175.197	215.875	200.237	259.741	213.384	207.691	246.056	277.92	243.889	349.432	357.177	337.848	348.152
folE2	SAOUHSC_00549	folE2	Cofactors, Vitamins, Prosthetic Groups, Pigments	-1	0	U244			-1.73562	-3.33023	0	0	0	-0.413764	-1.33216	0.00857937	0.0194667	1						237.248	223.512	207.561	268.913	250.923	197.056	230.869	31.2981	35.4539	34.7157	33.8226	174.847	221.004	187.729	194.527
folK	SAOUHSC_00491	folK	Cofactors, Vitamins, Prosthetic Groups, Pigments	1	0	U208			-1.05106	-2.07205	9.65099e-08	2.21548e-07	0.000397235	-0.132733	-1.09637	0.474313	0.58086	1			SigB			91.4536	94.1066	85.8314	103.289	109.705	96.4387	96.8041	23.5478	23.4093	21.3243	22.7605	125.109	84.3267	85.2319	98.2225
folP	SAOUHSC_00489	folP	Cofactors, Vitamins, Prosthetic Groups, Pigments	1	0	U208			-0.249905	-1.18913	0.315137	0.36839	1	0.352911	1.27714	0.140525	0.218181	1			SigB			33.3047	24.1357	27.6011	28.9653	34.1264	30.8083	29.8236	11.5409	14.6459	10.7537	12.3135	46.0955	41.3882	40.0567	42.5135
fosB	SAOUHSC_02609	fosB	Virulence, Disease and Defense	1	0				1.59777	3.02676	1.01536e-08	2.45548e-08	4.17923e-05	0.696038	1.62005	0.0105177	0.0232495	1			SigB			8.0221	5.56657	7.52418	4.50514	5.72458	4.00194	5.89075	9.10834	9.18436	7.87096	8.72122	10.0228	13.0597	9.3003	10.7943
frp	SAOUHSC_02829	frp	Cofactors, Vitamins, Prosthetic Groups, Pigments	-1	0	U1394			0.620288	1.53718	0.000464577	0.000796085	1	0.771715	1.7073	9.50722e-06	4.07198e-05	0.0391317	Rex		SigB			80.221	80.1355	61.761	88.8032	73.0305	63.0569	74.5013	61.8931	48.1877	56.2572	55.446	153.29	145.833	127.523	142.215
frr gene	SAOUHSC_01236	frr	Protein Metabolism	1	0	U637, U635	U636	M4	-2.23125	-4.69539	0	0	0	-0.854841	-1.80856	2.51684e-05	9.98969e-05	0.103593			SigB			553.08	589.615	510.939	755.683	518.198	686.672	602.364	76.7007	56.5171	54.0658	62.4279	466.987	298.302	348.025	371.105
fruA	SAOUHSC_00708	fruA	Membrane Transport	1	0	U333			-2.21168	-4.63215	0	0	0	-1.64705	-3.13192	4.09883e-12	4.2603e-11	1.68708e-08	CcpA		SigB	repressed		35.1674	67.9469	64.8485	43.7618	78.8013	87.7414	63.0446	7.47874	6.11452	6.27402	6.62243	15.6739	25.8527	26.5723	22.6996
fruB	SAOUHSC_00707	fruB	Carbohydrates	1	0	U333			-2.86275	-7.27399	0	0	0	-1.96712	-3.90988	9.99986e-11	8.9477e-10	4.11594e-07	CcpA		SigB			31.5768	92.2323	76.7069	63.9253	102.503	153.107	86.6752	7.42352	5.07006	4.87786	5.79048	14.2497	28.2889	32.6311	25.0566
fruR	SAOUHSC_00706	fruR	Carbohydrates	1	0	U333			-2.71043	-6.54518	0	0	0	-1.53244	-2.89275	6.15175e-13	7.19335e-12	2.53206e-09	CcpA		SigB			163.538	269.553	179.649	198.158	236.273	365.882	235.509	15.6403	21.0984	16.3988	17.7125	79.196	87.3548	107.435	91.3287
ftnA	SAOUHSC_02108	ftnA	Iron acquisition and Metabolism	1	0	U1037			7.63034	198.135	0	0	0	0.946195	1.92678	0.000793302	0.00229461	1	Fur	PerR	SigB			240.511	121.176	160.496	100.956	172.06	230.607	170.968	17744.6	13846.5	17717.2	16436.1	196.879	559.638	367.716	374.744
ftsA	SAOUHSC_01149	ftsA	Cell Division and Cell Cycle	1	0	U602, U600			-0.897933	-1.86339	1.40501e-08	3.3681e-08	5.78304e-05	-0.19343	-1.14348	0.219744	0.313507	1			SigB			557.218	563.118	523.785	616.504	611.015	644.854	586.082	152.822	157.547	150.272	153.547	560.378	568.369	592.827	573.858
ftsH	SAOUHSC_00486	ftsH	Cell Division and Cell Cycle	1	0	U204, U203	U202, U201	M3, M3	-2.13576	-4.39468	0	0	0	-0.454493	-1.3703	0.00981162	0.0218887	1			SigB			2885.99	2696.95	2637.96	2997.72	2623.12	2868.19	2784.99	303.03	295.469	328.006	308.835	2285.91	2399.22	2155.78	2280.3
ftsK	SAOUHSC_01253	ftsK	Cell Division and Cell Cycle	1	0	U646			-1.52819	-2.88425	0	0	0	-0.596292	-1.51183	0.000376931	0.00117534	1			sigB			364.026	271.165	318.738	323.986	271.423	309.9	309.873	56.6201	44.7392	55.2252	52.1948	231.328	226.182	232.081	229.863
ftsL	SAOUHSC_01144	ftsL	Cell Division and Cell Cycle	1	0	U600			-1.33807	-2.52813	2.22045e-16	7.85168e-16	9.13936e-13	-0.117136	-1.08458	0.46828	0.575871	1			SigB			1738.46	1407.04	1429.84	1389.25	1752.41	1683.9	1566.82	269.085	385.592	261.251	305.309	1572.18	1756.27	1528.7	1619.05
ftsY	SAOUHSC_01205	ftsY	Cell Division and Cell Cycle	1	0	U626, U625	U624	M4	-2.18647	-4.5519	0	0	0	-0.555397	-1.46957	0.0165724	0.0344158	1			SigB			27.5706	27.9708	35.0286	28.2142	31.316	29.2051	29.8842	3.96883	3.16462	2.43926	3.19091	22.0373	22.9458	23.5136	22.8322
ftsZ	SAOUHSC_01150	ftsZ	Cell Division and Cell Cycle	1	0	U602, U600			-1.53289	-2.89364	1.33227e-15	4.55828e-15	5.48361e-12	-0.557124	-1.47133	0.00359429	0.00904838	1			SigB			1365.05	1805.46	1643.93	1670.23	1633.99	1858.95	1662.94	264.859	302.457	277.634	281.65	1121.94	1266.13	1419.41	1269.16
fumC	SAOUHSC_01983	fumC	Carbohydrates	-1	0	U994			-0.192703	-1.1429	0.251084	0.299294	1	0.139758	1.10172	0.399662	0.508346	1						88.9213	129.718	90.0368	100.132	117.604	113.931	106.724	43.9267	56.2487	37.6118	45.9291	128.575	129.937	135.967	131.493
fur	SAOUHSC_01592	fur	Stress Response	-1	0	U785, U787			0.865346	1.82178	6.59643e-08	1.52963e-07	0.000271509	0.319697	1.24807	0.0446591	0.081988	1	PerR		SigB			214.373	182.361	168.23	185.496	223.461	204.647	196.428	168.756	201.669	155.401	175.276	320.992	274.05	225.51	273.517
fusA	SAOUHSC_00529	fusA	Protein Metabolism	1	0	U227, U226, U225, U223	U222, U221, U220, U218	M3, M3, M4, M3	-2.64329	-6.24755	0	0	0	-1.48149	-2.79236	2.10942e-14	2.91355e-13	8.68239e-11						3208.01	3750.81	3723.95	3658.62	3213.37	3124.24	3446.5	324.48	215.407	262.842	267.576	1386.34	1172.54	1582.05	1380.31
galE	SAOUHSC_00088	galE	Carbohydrates	1	0				-0.0159446	-1.01111	0.972151	0.994871	1	0.311928	1.24137	0.391209	0.499601	1			SigB			1.08459	1.58883	0.85903	0.741848	1.00919	1.62319	1.15111	0.663761	0.620865	0.345624	0.543416	1.26209	1.5842	1.869	1.57176
galM	SAOUHSC_02614	galM	Carbohydrates	-1	0	U1263			-1.299	-2.46057	1.08629e-07	2.48397e-07	0.000447115	-0.228312	-1.17146	0.31575	0.420048	1			SigB			24.4264	30.5616	25.1986	34.2472	39.0322	29.5747	30.5068	5.18685	7.66311	5.48474	6.11157	27.8373	32.0859	27.6664	29.1965
gapA	SAOUHSC_00795	gapA	Carbohydrates	1	0	U389, U388	U387	M4	-1.01436	-2.02001	1.63726e-05	3.17575e-05	0.0673895	-0.790834	-1.73007	0.00077878	0.00226055	1	SigB		SigB			6493.27	9843.41	8297.33	8240.81	11329.3	15390.4	9932.41	2291.18	2164.97	2719.75	2391.97	5119.49	7031.76	7233.58	6461.61
gapB	SAOUHSC_01794	gapB	Carbohydrates	-1	0	U883			-0.349158	-1.27382	0.079385	0.103961	1	-0.206978	-1.15427	0.26396	0.362442	1			SigB			20.3083	18.2297	16.6324	18.3712	18.4715	19.4862	18.5832	7.53645	7.32148	6.36145	7.07313	17.5379	18.8003	17.5595	17.9659
gapR	SAOUHSC_00794	gapR	Regulation and Cell signaling	1	0	U389, U388	U387	M4	-0.430883	-1.34806	0.0225392	0.0316625	1	-0.400862	-1.3203	0.0336908	0.0641403	1	SigB		SigB			2105.76	1765.46	1956.07	1681.87	2011.41	2112.23	1938.8	641.918	710.48	754.435	702.278	1506.9	1718.46	1719.65	1648.34
gatA	SAOUHSC_02117	gatA	Protein Metabolism	-1	0	U1042			-0.941917	-1.92108	3.8796e-07	8.56217e-07	0.00159684	-0.400289	-1.31977	0.0303424	0.0584414	1			SigB			479.207	430.978	407.723	448.931	383.163	359.074	418.179	144.253	85.7764	86.3921	105.474	346.637	364.982	353.969	355.196
gatB	SAOUHSC_02116	gatB	Protein Metabolism	-1	0	U1042			-2.08066	-4.22999	0	0	0	-0.467728	-1.38293	0.0353456	0.06686	1			SigB	repressed		1786.84	1935.04	1698.15	1811.94	1586.34	1804.59	1770.49	304.941	136.628	164.424	201.998	1296.66	1552.31	1468.96	1439.31
gatC	SAOUHSC_02118	gatC	Protein Metabolism	-1	0	U1042			0.0322822	1.02263	0.884787	0.919875	1	0.101795	1.07311	0.643158	0.731888	1			SigB			278.579	136.06	155.284	188.303	169.904	164.958	182.181	113.36	71.6945	84.7642	89.9396	236.726	225.075	193.636	218.479
gatD	SAOUHSC_02106	gatD	Cofactors, Vitamins, Prosthetic Groups, Pigments	-1	0	U1036			-1.84558	-3.59396	0	0	0	-1.35733	-2.56211	1.97731e-13	2.45138e-12	8.1386e-10			SigB			369.076	318.648	335.299	392.41	344.593	336.211	349.373	67.3833	35.0852	38.3292	46.9326	139.147	163.478	156.602	153.076
gbaA	SAOUHSC_02897	gbaA	Regulation and Cell signaling	1	0				-1.33125	-2.5162	0.000362657	0.00062692	1	-0.428992	-1.34629	0.129432	0.203648	1			SigB			6.19704	7.68147	5.41166	7.69488	8.87111	8.8781	7.45571	0.875201	1.8192	1.67098	1.45513	5.17729	5.2426	8.00026	6.14005
gcp	SAOUHSC_02277	gcp	DNA Metabolism	-1	0	U1106			-2.12692	-4.36783	0	0	0	-1.27987	-2.42817	5.26656e-12	5.43288e-11	2.16772e-08			SigB			88.2333	85.072	100.547	95.0477	87.7395	77.2551	88.9825	12.6136	9.99284	7.18761	9.93136	37.087	42.5013	43.8987	41.1623
gcvH	SAOUHSC_00836	gcvH	Amino Acids and Derivatives	1	0	U419			0.558264	1.4725	0.0037213	0.00574527	1	0.5106	1.42464	0.00794934	0.0181977	1	CcpA		SigB			3306.68	4998.29	3671.46	4599.55	4782.67	5748.3	4517.82	2890.01	3477.76	3395.24	3254.34	5909.79	8238.4	7579.17	7242.45
gcvPA	SAOUHSC_01633	gcvPA	Amino Acids and Derivatives	-1	0	U807	U808	M3	-1.5109	-2.84989	0	0	0	0.228941	1.17197	0.164563	0.247475	1			SigB			116.114	168.65	117.199	140.742	139.751	149.87	138.721	22.1159	26.2257	23.1576	23.833	163.672	185.686	197.369	182.242
gcvPB	SAOUHSC_01632	gcvPB	Amino Acids and Derivatives	-1	0	U807	U808	M3	-1.87289	-3.66266	0	0	0	0.151262	1.11054	0.393286	0.501942	1			SigB			161.62	233.373	183.788	196.39	215.987	210.139	200.216	25.5288	28.3929	26.2407	26.7208	208.453	250.608	288.94	249.334
gcvT	SAOUHSC_01634	gcvT	Amino Acids and Derivatives	-1	0	U807, U808			-0.518947	-1.43291	0.00345369	0.00536633	1	0.50802	1.4221	0.00327542	0.00832199	1			SigB			69.1785	94.3463	63.3446	74.5747	89.819	89.4361	80.1165	25.9386	30.6765	25.4603	27.3585	128.649	127.416	125.926	127.33
gdpP	SAOUHSC_00015	gdpP	Hypothetical Protein	1	0	U8, U7	U6	M3	-1.56507	-2.95893	0	0	0	-0.442197	-1.35867	0.007623	0.0175777	1						319.114	307.451	264.881	303.045	307.763	287.013	298.211	49.6303	48.1251	49.3166	49.024	242.422	245.546	248.548	245.505
gdpS	SAOUHSC_00760	gdpS	Regulation and Cell signaling	-1	0	U364			-0.558018	-1.47225	0.0007817	0.00130632	1	-1.21287	-2.31799	1.44107e-13	1.82506e-12	5.93144e-10			SigB	repressed		80.221	86.8822	89.3066	110.624	93.9571	73.4309	89.0703	27.8912	35.5432	25.8804	29.7716	39.6134	44.8127	44.8826	43.1029
gdvH-L	SAOUHSC_00305	gdvH-L	Hypothetical Protein	1	0	U120			-1.50308	-2.83447	0.000108422	0.000197463	0.446265	-1.13519	-2.19647	0.000941539	0.00267636	1			SigB			21.8335	19.1905	20.4561	29.5035	18.8999	22.3152	22.0331	7.08834	1.52419	2.29093	3.63449	12.8893	10.4321	10.2938	11.205
gehA	SAOUHSC_03006	gehA	Fatty Acids, Lipids, and Isoprenoids	-1	0	U1502			4.87578	29.36	0	0	0	1.67799	3.19982	0	0	0	CodY	IcaR				13.9747	18.577	10.5871	13.0019	13.1531	12.4707	13.6274	169.959	198.004	216.661	194.875	44.6035	50.7877	51.0375	48.8096
gehB	SAOUHSC_00300	gehB	Fatty Acids, Lipids, and Isoprenoids	1	0	U118			1.37808	2.59921	2.10942e-15	7.1284e-15	8.68239e-12	0.581896	1.49682	0.000786555	0.0022799	1			SigB			56.6295	69.3606	58.64	55.2222	52.5334	64.737	59.5204	70.1642	78.3494	78.6308	75.7148	71.2327	106.412	123.44	100.361
ggt	SAOUHSC_00171	ggt	Stress Response	1	0	U65			-0.427062	-1.34449	0.047267	0.0640632	1	1.20164	2.30002	2.99823e-10	2.54974e-09	1.23407e-06			SigB			8.04041	8.34847	5.31854	7.43345	8.73813	6.39127	7.37838	2.18996	2.93356	2.91417	2.67923	17.9723	18.4931	20.3363	18.9339
gid	SAOUHSC_01223	gid	Protein Metabolism	1	0	U635, U634			-2.8217	-7.06993	0	0	0	-0.858078	-1.81262	2.91649e-07	1.59228e-06	0.00120043	SigB		SigB			646.213	633.406	685.667	633.724	574.752	469.238	607.167	44.3683	40.201	41.0212	41.8635	303.344	413.547	414.186	377.026
gidA	SAOUHSC_03052	gidA	Protein Metabolism	-1	0				-1.6436	-3.12445	0	0	0	-1.01243	-2.01731	5.40323e-09	3.87451e-08	2.22397e-05				repressed		59.8184	73.9483	67.309	82.4632	71.1296	61.9436	69.4353	12.5254	9.24305	10.5165	10.7617	34.8535	38.7479	42.1506	38.584
gidB	SAOUHSC_03051	gidB	Protein Metabolism	-1	0				-2.40354	-5.29099	0	0	0	-1.26557	-2.40423	1.43592e-11	1.42073e-10	5.91024e-08				repressed		103.936	134.757	134.014	147.067	121.002	117.706	126.414	14.47	9.72817	10.4778	11.5587	52.0465	59.9295	65.2128	59.0629
glcA	SAOUHSC_00155	glcA	Carbohydrates	-1	0	U61			-3.33203	-10.0702	0	0	0	-2.77461	-6.84291	0	0	0	CcpA		SigB	repressed		121.726	263.479	223.647	232.531	289.126	273.849	234.06	12.3435	10.6694	10.9031	11.3053	28.7529	38.4797	47.9179	38.3835
glcB	SAOUHSC_02848	glcB	Membrane Transport	-1	0	U1405	U1406	M3	-2.42915	-5.38576	0	0	0	-1.37421	-2.59226	3.44169e-15	5.18901e-14	1.4166e-11			SigB			96.3008	136.749	101.992	109.533	141.534	160.237	124.391	12.0889	11.3936	10.2931	11.2586	50.6346	54.2669	56.307	53.7362
glcC	SAOUHSC_00209	glcC	Carbohydrates	-1	0				-1.69953	-3.24794	1.24851e-08	3.00519e-08	5.13887e-05	-1.00843	-2.01172	0.000322515	0.00102113	1	NanR		SigB			14.0821	17.471	32.772	10.8925	17.9331	19.4852	18.7727	1.75555	3.84814	3.04708	2.88359	8.14618	11.3525	12.2441	10.5809
glcT	SAOUHSC_01356	glcT	Hypothetical Protein	1	0	U698			1.41376	2.66431	1.11022e-16	3.97363e-16	4.56968e-13	0.881692	1.84253	1.23359e-07	7.08155e-07	0.000507747			SigB			28.8267	27.8067	22.0073	26.3084	33.4487	25.2309	27.2715	29.9972	49.5642	28.2547	35.9387	52.5083	61.6963	54.5481	56.2509
glcU	SAOUHSC_02520	glcU	Membrane Transport	1	0	U1206			-2.27769	-4.849	0	0	0	-0.596508	-1.51205	0.000220983	0.000719592	0.909564						215.301	243.989	246.765	253.366	241.12	208.259	234.8	26.8486	21.8531	21.8778	23.5265	150.178	176.593	196.063	174.278
glk	SAOUHSC_01646	glk	Carbohydrates	-1	0	U810			-1.92424	-3.79536	0	0	0	-0.881869	-1.84276	1.0407e-05	4.42057e-05	0.0428353			SigB			71.8666	112.753	140.451	98.8771	136.559	127.004	114.585	14.6789	15.0159	14.5997	14.7648	59.2086	69.2812	81.1707	69.8868
glmM	SAOUHSC_02405	glmM	Cell Wall and Capsule	-1	0	U1168			-1.6253	-3.08505	0	0	0	-0.481996	-1.39667	0.00318137	0.00809804	1			SigB			498.579	581.444	512.658	627.392	609.165	701.188	588.404	95.5595	84.9671	97.7039	92.7435	408.199	521.81	490.764	473.591
glmS	SAOUHSC_02399	glmS	Cell Wall and Capsule	-1	0	U1164			-2.74998	-6.72706	0	0	0	-1.59473	-3.02038	8.88178e-16	1.43362e-14	3.65574e-12			SigB	repressed		276.208	338.094	294.862	413.844	428.796	537.543	381.558	28.7537	27.0922	27.0814	27.6424	129.935	142.948	151.93	141.604
glmU	SAOUHSC_00471	glmU	Cell Wall and Capsule	1	0	U200	U199, U196, U195, U194	M2, M3, M4, M3	-1.52509	-2.87805	2.22045e-16	7.85168e-16	9.13936e-13	-1.0308	-2.04316	8.83217e-09	6.10978e-08	3.63532e-05			SigB			61.7971	75.8584	75.8313	72.9904	94.6008	91.4062	78.7474	16.8442	12.2294	10.7756	13.2831	39.5317	48.4454	41.8911	43.2894
glnA	SAOUHSC_01287	glnA	Amino Acids and Derivatives	1	0	U661			0.625526	1.54277	0.00138173	0.00224259	1	-0.0558403	-1.03946	0.775166	0.84586	1	CodY	GlnR	SigB			669.718	767.93	583.748	645.698	833.345	1005.63	751.011	542.867	538.139	610.163	563.723	713.445	829.782	886.338	809.855
glnQ	SAOUHSC_01990	glnQ	Membrane Transport	-1	0	U998			-0.531649	-1.44558	0.00629758	0.00948092	1	-1.05613	-2.07935	3.15377e-08	1.98485e-07	0.000129809	CodY	ArgR	SigB			83.8003	66.1727	73.6936	66.9852	66.5443	65.2862	70.4137	26.0147	21.3049	23.6038	23.6411	28.1929	45.7716	40.5692	38.1779
glnR	SAOUHSC_01285	glnR	Regulation and Cell signaling	1	0	U661			3.83786	14.2992	0	0	0	0.960236	1.94563	2.63686e-05	0.000104059	0.108533	CodY	GlnR	SigB			262.872	231.473	130.365	171.978	309.308	328.923	239.153	1809.63	1212.08	1905.24	1642.32	592.996	519.521	440.495	517.671
glpD	SAOUHSC_01278	glpD	Carbohydrates	1	0	U657, U656	U655	M3	0.388522	1.30905	0.0239588	0.0335766	1	0.279927	1.21413	0.100675	0.165157	1	CcpA		SigB			40.731	65.7348	54.8297	60.9504	64.4634	70.9191	59.6047	32.82	43.7821	38.3313	38.3111	65.4804	85.6291	92.9078	81.3391
glpF	SAOUHSC_01275	glpF	Membrane Transport	1	0	U655			-1.77629	-3.42545	9.35496e-11	2.51174e-10	3.8505e-07	-0.770654	-1.70604	0.00131811	0.0036001	1	CcpA		SigB			35.726	24.1694	26.3239	19.0158	18.5639	18.3625	23.6936	4.47218	2.60286	2.89792	3.32432	15.0166	15.2921	16.3522	15.5536
glpK	SAOUHSC_01276	glpK	Carbohydrates	1	0	U656, U655			-2.37374	-5.18282	0	0	0	-1.49015	-2.80918	6.66134e-16	1.08802e-14	2.74181e-12	CcpA		SigB			37.1956	55.807	56.4808	59.2606	56.8747	50.8801	52.7498	4.45844	4.74669	5.66227	4.9558	15.2731	24.7323	23.537	21.1808
glpP	SAOUHSC_01274	glpP	Regulation and Cell signaling	1	0				-3.38554	-10.4508	0	0	0	-0.710845	-1.63676	4.58192e-05	0.00017223	0.188592			SigB			126.711	132.614	136.83	130.942	114.213	109.643	125.159	8.39419	4.29975	4.527	5.74031	63.8437	92.5963	101.885	86.1083
glpQ	SAOUHSC_00897	glpQ	Carbohydrates	-1	0	U450			0.82214	1.76803	0.00163693	0.00263909	1	0.210821	1.15735	0.405724	0.514334	1			SigB			9.62925	6.53623	5.51234	6.41675	8.9725	6.94394	7.33517	6.564	6.43997	5.83324	6.27907	9.14161	11.2061	8.14312	9.49693
glpT	SAOUHSC_00317	glpT	Carbohydrates	-1	0				-0.818348	-1.76339	0.000205638	0.00036436	0.846408	-0.283634	-1.21726	0.16115	0.2435	1	CcpA		SigB			15.2669	17.7196	14.4689	17.404	15.2462	11.652	15.2929	4.37214	3.73478	4.49082	4.19925	13.9086	12.9828	15.2512	14.0476
gltB	SAOUHSC_00435	gltB	Amino Acids and Derivatives	1	0	U185			5.82615	56.7344	0	0	0	6.20977	74.0161	0	0	0	CodY	GltC	SigB		activated	1.79301	1.28155	1.49815	1.39082	1.96432	2.57528	1.75052	36.6452	64.6515	45.622	48.9729	123.646	167.498	145.244	145.463
gltC	SAOUHSC_00434	gltC	Amino Acids and Derivatives	-1	0				3.75904	13.5389	0	0	0	1.76521	3.39923	2.22045e-16	3.87261e-15	9.13936e-13	CodY	GltC	SigB			4.20785	4.57906	3.33274	4.02937	5.83303	3.59853	4.26343	24.556	36.9341	24.4236	28.6379	16.4149	18.077	14.5022	16.3313
gltD gene	SAOUHSC_00436	gltD	Amino Acids and Derivatives	1	0	U185			2.34606	5.08435	0	0	0	4.58408	23.9853	0	0	0	CodY	GltC	SigB		activated	4.54228	4.84414	4.55699	5.12012	6.7141	5.43836	5.20267	11.9533	12.8276	13.9537	12.9115	114.959	160.418	146.529	140.635
gltS	SAOUHSC_02622	gltS	Membrane Transport	1	0	U1266			-1.12778	-2.18523	9.31335e-06	1.84208e-05	0.0383338	-0.18861	-1.13967	0.434094	0.54242	1	CcpA		SigB	repressed		21.4146	24.6237	28.0554	35.3944	30.5907	22.3172	27.066	6.05908	5.4576	6.52033	6.01234	27.5136	23.2136	28.8801	26.5358
gltT	SAOUHSC_02667	gltT	Hypothetical Protein	-1	0	U1299, U1300			-0.497587	-1.41185	0.00335429	0.00522173	1	-0.377538	-1.29912	0.0257453	0.0508971	1			SigB			842.46	764.685	796.111	719.04	768.353	612.879	750.588	257.555	251.872	267.558	258.995	633.846	658.094	649.836	647.259
gltX	SAOUHSC_00509	gltX	Protein Metabolism	1	0	U220, U219, U218, U216	U214	M3	0.0347913	1.02441	0.836471	0.878294	1	-0.354861	-1.27886	0.0348157	0.0659823	1						272.76	297.052	257.349	330.015	276.884	235.721	278.297	140.187	144.628	132.826	139.214	257.21	229.393	242.767	243.123
glvC	SAOUHSC_02597	glvC	Membrane Transport	-1	0				0.205836	1.15335	0.327875	0.382087	1	0.0468229	1.03299	0.815819	0.877859	1	CcpA		SigB			11.3801	9.71116	10.4135	8.29774	8.50348	8.76372	9.51162	5.57838	4.87002	5.49251	5.31364	9.77118	12.1321	11.1753	11.0262
glyA	SAOUHSC_02354	glyA	Amino Acids and Derivatives	-1	0	U1133, U1135	U1134	M3	-0.204389	-1.1522	0.254905	0.303322	1	0.123011	1.08901	0.491725	0.596153	1			SigB			322.244	368.526	367.849	315.771	380.802	379.631	355.804	157.663	128.139	163.782	149.861	361.74	466.46	478.623	435.608
glyS	SAOUHSC_01666	glyS	Protein Metabolism	1	0	U818			-2.20001	-4.59483	0	0	0	-0.490168	-1.40461	0.00233324	0.00608981	1			SigB			516.578	653.968	601.055	656.442	594.731	539.109	593.647	62.2147	62.7883	64.1212	63.0414	503.724	409.213	502.984	471.974
gmk	SAOUHSC_01176	gmk	Nucleosides and Nucleotides	1	0	U614			2.1048	4.30139	0	0	0	0.756132	1.68896	4.20055e-05	0.000159057	0.172895			SigB			301.235	181.966	182.542	211.212	254.644	252.066	230.611	485.753	554.734	415.942	485.476	466.144	456.064	383.126	435.111
gnd	SAOUHSC_01605	gnd	Carbohydrates	-1	0	U794, U795			-2.37615	-5.19148	0	0	0	-0.832725	-1.78105	4.09259e-06	1.87168e-05	0.0168451			SigB			1658.3	1912.85	1702.59	1790.11	1900.32	2078.49	1840.44	176.382	185.058	159.046	173.495	1109.99	1144.51	1219.15	1157.88
gntK	SAOUHSC_02808	gntK	Carbohydrates	-1	0	U1379			-1.30781	-2.47565	1.28319e-05	2.51744e-05	0.0528159	-0.0386814	-1.02717	0.871128	0.922213	1	CcpA		SigB			3.87982	5.56657	4.06712	5.33873	5.50616	5.86344	5.03697	0.99516	0.914517	1.03637	0.982016	5.68331	4.52971	6.15574	5.45625
gntP	SAOUHSC_02806	gntP	Carbohydrates	-1	0				-0.643836	-1.56248	0.0200667	0.0283484	1	-0.139736	-1.1017	0.601595	0.694771	1	CcpA		SigB			18.3986	20.3002	19.2229	15.7974	19.7212	28.3814	20.3036	7.72611	5.00461	6.11251	6.28107	15.9737	23.0058	23.2874	20.7556
gntR	SAOUHSC_02809	gntR	Regulation and Cell signaling	-1	0	U1379			0.307434	1.2375	0.37589	0.432773	1	0.129428	1.09386	0.693595	0.776826	1	CcpA		SigB			7.42133	5.95076	3.71237	5.2364	6.74964	8.96331	6.33897	3.34658	5.96249	2.36493	3.89134	7.63593	6.84627	8.54527	7.67582
gpmA	SAOUHSC_02703	gpmA	Carbohydrates	-1	0	U1317, U1318			-1.65246	-3.1437	0	0	0	-0.293762	-1.22583	0.122803	0.194781	1	SigB		SigB			1983.68	2457.86	2149.4	2344.06	2277.2	2450.21	2277.07	282.212	426.88	360.155	356.416	2245.9	1969.28	2018.45	2077.88
gpsA	SAOUHSC_01491	gpsA	Carbohydrates	-1	0	U760, U762	U761	M3	-2.55898	-5.89293	0	0	0	-0.470801	-1.38588	0.00781747	0.0179758	1						378.891	358.144	347.262	353.823	319.317	357.575	352.502	31.6938	25.4032	29.9517	29.0163	279.68	273.43	301.791	284.967
gpsB	SAOUHSC_01462	gpsB	Cell Division and Cell Cycle	-1	0	U748			-1.50571	-2.83965	0	0	0	-0.603677	-1.51958	0.000138599	0.000468753	0.570473			SigB			1349.26	1166.5	1070.69	1240.77	1189.66	1252.85	1211.62	222.004	188.605	210.805	207.138	917.997	861.977	894.678	891.551
gpxA2	SAOUHSC_02949	gpxA2	Stress Response	-1	0	U1474, U1475			-0.40829	-1.32711	0.0874266	0.113732	1	0.145091	1.1058	0.493346	0.597518	1			SigB			17.0921	16.9009	23.1265	17.8285	22.1518	20.9613	19.6769	5.23011	8.96888	7.82963	7.34287	21.381	24.4148	27.5327	24.4429
graF	SAOUHSC_01024	graF	Hypothetical Protein	-1	0	U531			3.40677	10.6057	0	0	0	1.0315	2.04415	3.13837e-07	1.70191e-06	0.00129175	SigB		sigB			2357.84	1981.78	2921.39	1558.47	1747.98	1606.77	2029.04	11301.7	10539.9	9813.19	10551.6	4089.74	5943.51	4064.38	4699.21
graR	SAOUHSC_00665	graR	Regulation and Cell signaling	1	0	U308, U307			-1.58431	-2.99865	1.11022e-16	3.97363e-16	4.56968e-13	0.0859846	1.06141	0.602355	0.695259	1			SigB			53.0679	54.1483	47.7535	55.0936	59.7153	55.3064	54.1808	8.19966	9.77517	8.53921	8.83801	63.3424	65.6854	64.0097	64.3458
graS		graS	Regulation and Cell signaling	1	0	U308, U307			-2.42659	-5.37623	0	0	0	-0.712267	-1.63838	6.37722e-05	0.000233529	0.262486						102.038	117.759	96.0628	135.693	129.543	137.582	119.78	10.399	10.3364	11.7253	10.8202	83.4923	83.6021	78.3385	81.8109
graX	SAOUHSC_00664	graX	Hypothetical Protein	1	0	U308, U307			0.0581626	1.04114	0.750196	0.799742	1	0.482713	1.39737	0.00639514	0.0150071	1			SigB			48.4589	43.4361	35.4928	41.9009	53.4958	45.3809	44.6942	19.2914	33.6174	16.329	23.0793	72.6252	78.7539	58.2347	69.8713
greA	SAOUHSC_01714	greA	RNA Metabolism	-1	0	U837	U838, U839, U840, U841	M3, M3, M4, M3	-1.98064	-3.94668	0	0	0	-0.662476	-1.5828	3.43632e-05	0.000132558	0.141439			SigB			1646.54	1651.77	1788.03	2003.84	1554.7	1585.12	1705	218.244	214.089	201.337	211.223	1195.2	1130.55	1295.36	1207.04
groEL	SAOUHSC_02254	groEL	Phages, Prophages, Transposable elements, Plasmids	-1	0	U1087			-0.326237	-1.25374	0.14993	0.187287	1	-0.888902	-1.85177	8.60219e-05	0.000304181	0.354066	CtsR	HrcA	SigB			191.423	376.021	281.033	423.51	440.736	472.683	364.234	166.915	124.676	131.314	140.968	187.95	240.841	233.531	220.774
groES	SAOUHSC_02255	groES	Protein Metabolism	-1	0	U1087			0.498218	1.41247	0.0332525	0.0460677	1	-0.648594	-1.56764	0.00554374	0.0132049	1	CtsR	HrcA	SigB			192.886	319.658	228.665	380.219	375.164	473.67	328.377	263.316	206.585	206.408	225.436	207.655	249.234	248.101	234.997
grpE	SAOUHSC_01684	grpE	Protein Metabolism	-1	0	U826	U828	M3	0.912658	1.88251	7.59928e-07	1.64711e-06	0.00312786	-0.494826	-1.40915	0.00735043	0.017016	1	CtsR	HrcA	SigB			596.052	496.801	467.723	655.674	558.393	525.563	550.034	660.496	381.275	458.159	499.977	465.493	452.278	392.1	436.624
gsaB	SAOUHSC_02000	gsaB	Cofactors, Vitamins, Prosthetic Groups, Pigments	1	0	U1005			-0.968917	-1.95737	5.87852e-08	1.36932e-07	0.00024196	-0.848164	-1.80021	1.18214e-06	5.88695e-06	0.00486567			SigB			85.6411	82.8858	87.4827	75.1447	78.7737	78.246	81.3624	24.4812	17.0759	18.8584	20.1385	46.3252	53.5042	52.4648	50.7648
gtaB	SAOUHSC_02801	gtaB	Cell Wall and Capsule	-1	0	U1376			-0.731023	-1.65982	0.000117397	0.000212763	0.483205	0.015007	1.01046	0.934808	0.970556	1			SigB			81.0784	81.2165	62.6919	100.38	102.686	84.3966	85.4083	27.7549	28.6514	19.053	25.1531	98.7749	106.245	84.5019	96.5074
gtfA	SAOUHSC_02984	gtfA	Membrane Transport	-1	0	U1494			-1.20921	-2.31212	4.21498e-10	1.09595e-09	1.73489e-06	-0.280538	-1.21465	0.117937	0.188442	1	SigB		SigB			25.0308	31.555	36.4857	23.3903	28.633	25.8533	28.4913	6.90417	5.98709	5.16787	6.01971	22.4266	30.7755	26.2553	26.4858
gtfB	SAOUHSC_02983	gtfB	Membrane Transport	-1	0	U1494			-0.880317	-1.84078	3.73457e-08	8.77367e-08	0.000153715	-0.0829586	-1.05919	0.585843	0.683337	1	SigB		SigB			52.5859	55.9688	61.3377	50.9802	54.6887	47.7796	53.8902	14.8533	15.0885	13.0359	14.3259	56.3634	59.4653	55.6082	57.1456
guaA	SAOUHSC_00375	guaA	Nucleosides and Nucleotides	1	0	U159			-3.39489	-10.5187	0	0	0	-1.38265	-2.60746	2.39808e-14	3.26838e-13	9.8705e-11			SigB			1065.71	1319.64	1163.96	1137.74	1020.38	1029.56	1122.83	50.8314	56.5488	49.5832	52.3212	416.611	480.862	553.159	483.544
guaB	SAOUHSC_00374	guaB	Nucleosides and Nucleotides	1	0	U159			-1.28983	-2.44499	1.69087e-13	5.19375e-13	6.95962e-10	-1.11994	-2.17338	1.27963e-10	1.12542e-09	5.26697e-07			SigB			519.481	528.95	431.742	507.74	422.702	457.878	478.082	77.7318	133.411	79.6218	96.9215	242.277	259.422	238.499	246.733
guaC	SAOUHSC_01330	guaC	Nucleosides and Nucleotides	1	0	U683, U680			-0.719062	-1.64611	0.0132538	0.0191817	1	-1.14062	-2.20475	3.66996e-05	0.000140517	0.151055			SigB	repressed		7.07147	12.1918	12.9968	14.9569	14.0274	10.1308	11.8959	2.99609	3.21764	4.33355	3.51576	6.32981	7.19752	4.72759	6.08497
gudB	SAOUHSC_00895	gudB	Amino Acids and Derivatives	1	0	U449, U448			-0.344849	-1.27002	0.0469291	0.0636652	1	0.179127	1.1322	0.296074	0.398509	1	ArgR	CcpA	SigB			108.82	134.894	119.299	105.334	119.904	159.519	124.628	42.8869	50.7965	50.5181	48.0672	122.518	179.605	175.185	159.103
gyrA	SAOUHSC_00006	gyrA	DNA Metabolism	1	0	U2			-2.15559	-4.45552	0	0	0	-0.961343	-1.94712	1.97711e-07	1.10268e-06	0.000813779						406.217	370.733	393.042	377.891	441.202	507.838	416.154	58.1427	33.8752	43.4321	45.15	223.114	245.394	250.881	239.796
gyrB	SAOUHSC_00005	gyrB	DNA Metabolism	1	0	U2			-1.83243	-3.56136	0	0	0	-1.17997	-2.26571	1.83363e-11	1.78844e-10	7.54723e-08						168.716	213.82	234.449	206.78	252.712	262.237	223.119	38.3623	25.8106	27.072	30.415	94.57	118.583	119.06	110.738
hchA	SAOUHSC_00533	hchA	Hypothetical Protein	1	0	U232			1.57407	2.97743	3.11973e-14	9.98507e-14	1.28408e-10	1.82298	3.53811	0	0	0						879.492	1012.58	766.091	625.752	645.61	739.514	778.174	1111.08	1092.84	1186.89	1130.27	3060.96	3324.95	2891.66	3092.52
hemA	SAOUHSC_01776	hemA	Cofactors, Vitamins, Prosthetic Groups, Pigments	-1	0	U873, U874			-0.0412388	-1.029	0.815444	0.860827	1	-0.361228	-1.28452	0.0404152	0.0749657	1			SigB			324.382	268.278	313.383	233.508	358.25	356.548	309.058	147.077	153.284	139.952	146.771	213.184	307.373	291.585	270.714
hemB	SAOUHSC_01772	hemB	Cofactors, Vitamins, Prosthetic Groups, Pigments	-1	0	U872, U873, U874			-2.03331	-4.09342	0	0	0	-1.28788	-2.44168	1.89464e-11	1.84358e-10	7.79834e-08			SigB	repressed		126.769	124.851	109.048	129.353	141.648	185.094	136.127	17.6979	15.9295	14.9533	16.1936	56.297	63.7581	67.4527	62.5026
hemC	SAOUHSC_01774	hemC	Cofactors, Vitamins, Prosthetic Groups, Pigments	-1	0	U873, U874			-2.68054	-6.41097	0	0	0	-1.42656	-2.68804	1.11022e-16	1.98682e-15	4.56968e-13			SigB	repressed		282.065	201.261	228.555	212.83	265.469	284.287	245.745	19.4045	18.0684	18.4707	18.6479	77.5545	118.636	112.481	102.89
hemD	SAOUHSC_01773	hemD	Cofactors, Vitamins, Prosthetic Groups, Pigments	-1	0	U873, U874			-1.81938	-3.5293	0	0	0	-1.1464	-2.21361	2.61183e-11	2.50007e-10	1.07503e-07			SigB	repressed		95.2921	86.5523	85.5515	92.4649	119.022	130.779	101.61	14.2348	14.1114	13.6839	14.01	57.8649	49.8767	45.9951	51.2456
hemE	SAOUHSC_01962	hemE	Cofactors, Vitamins, Prosthetic Groups, Pigments	-1	0				0.0976217	1.07001	0.566628	0.626274	1	-0.591674	-1.50699	0.000438648	0.00134536	1	PerR		SigB			64.2354	49.0266	41.743	46.5538	64.584	58.2942	54.0728	32.3849	28.165	23.7634	28.1044	33.7956	48.0868	38.8601	40.2475
hemH	SAOUHSC_01961	hemH	Cofactors, Vitamins, Prosthetic Groups, Pigments	-1	0				-0.630101	-1.54767	0.000512643	0.000872638	1	-0.732812	-1.66188	2.7275e-05	0.000107327	0.112264	PerR		SigB			48.5548	45.5447	42.561	43.87	59.6183	55.8165	49.3276	17.2653	17.358	12.1092	15.5775	24.923	40.4652	34.7683	33.3855
hemL	SAOUHSC_01771	hemL	Cofactors, Vitamins, Prosthetic Groups, Pigments	-1	0	U872, U873, U874			-2.75946	-6.77143	0	0	0	-1.45725	-2.74584	1.70308e-13	2.13066e-12	7.00989e-10			SigB			223.145	279.998	244.726	267.974	306.269	417.506	289.936	22.8307	18.1411	21.4051	20.7923	108.387	118.481	128.588	118.485
hemN	SAOUHSC_01686	hemN	Cofactors, Vitamins, Prosthetic Groups, Pigments	-1	0	U828			-2.10144	-4.29137	0	0	0	-1.32613	-2.5073	1.08839e-09	8.5985e-09	4.47982e-06			SigB	repressed		32.156	24.107	29.7133	32.474	29.1033	19.58	27.8556	3.9069	2.16558	3.23988	3.10412	11.1522	13.6517	12.613	12.4723
hemQ	SAOUHSC_00573	hemQ	Cofactors, Vitamins, Prosthetic Groups, Pigments	-1	0	U262			-0.96425	-1.95105	2.15016e-09	5.42615e-09	8.85004e-06	-0.349989	-1.27455	0.0273722	0.0535985	1			SigB			263.759	306.243	264.862	332.176	322.211	343.165	305.403	71.8815	77.2457	79.9238	76.3503	244.443	280.202	281.497	268.714
hemX	SAOUHSC_01775	hemX	Respiration	-1	0	U873, U874			-2.52764	-5.76629	0	0	0	-0.790261	-1.72939	3.56151e-06	1.65267e-05	0.0146592			SigB	repressed		195.477	192.538	240.712	150.991	235.458	240.891	209.344	16.8573	19.1578	17.3476	17.7875	128.363	134.102	144.975	135.813
hemY	SAOUHSC_01960	hemY	Cofactors, Vitamins, Prosthetic Groups, Pigments	-1	0				-0.517791	-1.43176	0.00911953	0.0134489	1	-0.633559	-1.55139	0.00116529	0.00322767	1	PerR		SigB	repressed		46.9591	48.0609	48.0201	39.7381	58.1472	71.1627	52.0147	19.7529	17.5344	15.8517	17.713	33.1695	40.7824	39.0334	37.6618
hepT	SAOUHSC_01486	hepT	Regulation and Cell signaling	-1	0	U757			-2.44103	-5.43031	0	0	0	-0.312755	-1.24208	0.0535519	0.095793	1						144.304	119.908	128.71	130.61	139.859	140.419	133.968	14.0393	9.13065	12.3783	11.8494	122.632	121.987	117.593	120.737
hflX	SAOUHSC_01283	hlfX	Protein Metabolism	1	0	U660			-1.2057	-2.3065	1.77003e-12	5.17432e-12	7.28544e-09	-0.784315	-1.72227	1.10185e-06	5.52401e-06	0.00453521			SigB	repressed		55.0312	48.0549	42.3961	53.6857	53.8214	40.1265	48.8526	11.2335	10.8148	8.89375	10.314	32.9763	34.0142	28.2451	31.7452
hfq	SAOUHSC_01281	hfq	Stress Response	1	0	U658			-0.24423	-1.18446	0.237751	0.284637	1	0.000412354	1.00029	0.998324	0.999881	1			SigB			107.232	88.5894	83.4305	102.632	104.562	99.8055	97.7086	34.0879	39.0428	47.0912	40.074	86.0682	134.783	109.015	109.955
hisA	SAOUHSC_03009	hisA	Amino Acids and Derivatives	-1	0				-0.882135	-1.8431	0.0512152	0.0689796	1	1.80534	3.4951	1.16991e-06	5.83894e-06	0.00481534	CodY	HisR			activated	3.52146	4.20059	5.08016	2.78714	5.61711	6.39952	4.601	1.61633	1.29589	0.721398	1.21121	8.07846	24.6374	22.1624	18.2928
hisB	SAOUHSC_03011	hisB	Amino Acids and Derivatives	-1	0				-0.571252	-1.48581	0.265657	0.315386	1	2.41536	5.33454	1.06803e-12	1.2077e-11	4.39603e-09	CodY	HisR				0.918812	1.48057	1.45545	2.63952	2.44268	3.36132	2.04973	0.281152	0.87661	0.878386	0.678716	9.83647	14.6837	12.6666	12.3956
hisC	SAOUHSC_00733	hisC	Amino Acids and Derivatives	1	0	U347	U346	M3	3.60084	12.1328	0	0	0	2.62256	6.15841	0	0	0			SigB			26.2061	17.5145	21.5518	20.6162	15.8258	13.1986	19.1522	99.9935	125.475	116.461	113.977	142.089	131.731	122.699	132.173
hisD	SAOUHSC_03013	hisD	Amino Acids and Derivatives	-1	0				1.58255	2.99498	6.57153e-09	1.59861e-08	2.70484e-05	3.1497	8.87473	0	0	0	CodY	HisR				1.98452	1.4951	1.34726	2.15243	2.76983	2.8993	2.10807	1.95189	4.70636	2.77804	3.14543	21.3775	22.7266	18.6707	20.9249
hisF	SAOUHSC_03008	hisF	Amino Acids and Derivatives	-1	0				-0.50634	-1.42044	0.229939	0.276087	1	1.73002	3.31733	2.44571e-08	1.56556e-07	0.000100665	CodY	HisR				1.16819	2.66961	3.14581	2.20531	3.16775	3.26349	2.60336	0.857904	0.668718	1.11679	0.881137	6.30746	13.1285	10.1878	9.87459
hisG	SAOUHSC_03014	hisG	Amino Acids and Derivatives	-1	0				3.01155	8.06431	0	0	0	3.26465	9.61077	0	0	0	CodY	HisR				1.87423	1.01375	0.799317	1.42001	1.4948	2.01381	1.43599	4.10277	8.91319	4.27267	5.76288	13.6897	17.243	15.1656	15.3661
hisH	SAOUHSC_03010	hisH	Amino Acids and Derivatives	-1	0				-0.675993	-1.5977	0.165927	0.205277	1	1.89696	3.72427	1.32109e-08	8.85604e-08	5.43761e-05	CodY	HisR				2.6033	1.74977	3.0322	1.25691	2.56481	4.12526	2.55538	0.702881	0.87661	0.731988	0.770493	8.98112	9.78913	13.0796	10.6166
hisR	SAOUHSC_02125	hisR	Regulation and Cell signaling	-1	0	U1046			-2.39172	-5.24782	0	0	0	-1.16577	-2.24354	2.72071e-09	2.03608e-08	1.11984e-05	HisR		SigB			1533.06	2045.78	1534.07	2137.62	2119.36	2329.26	1949.86	240.957	160.14	139.875	180.324	1007.65	987.192	922.401	972.414
hisS	SAOUHSC_01738	hisS	Protein Metabolism	-1	0	U848, U849, U850			-2.4636	-5.51592	0	0	0	-1.31876	-2.49451	1.44329e-15	2.27608e-14	5.94058e-12			SigB			152.62	129.825	129.943	171.538	156.492	147.79	148.035	13.9201	11.0111	13.9596	12.9636	67.9671	67.6043	63.622	66.3978
hisZ	SAOUHSC_03015	hisZ	Amino Acids and Derivatives	-1	0	U1504			5.08511	33.9446	0	0	0	3.60703	12.1849	0	0	0	CodY	HisR				1.51565	0.570931	0.514474	0.799729	1.81322	2.59235	1.30106	20.8702	26.1525	17.1805	21.4011	18.7455	18.1943	15.4762	17.472
hit	SAOUHSC_01968	hit	Hypothetical Protein	1	0	U981			2.86433	7.28196	0	0	0	1.32917	2.51258	4.21885e-15	6.33751e-14	1.73648e-11			SigB			108.998	126.018	88.1556	124.905	119.698	111.887	113.277	328.076	444.442	437.247	403.255	325.09	315.316	313.591	317.999
hla	SAOUHSC_01121	hla	Virulence, Disease and Defense	-1	0	U590			-0.810045	-1.75327	8.93516e-05	0.00016354	0.367771	-0.367113	-1.28977	0.0701888	0.121131	1	AgrA/RNAIII	SaeR	SigB			56.0624	111.053	79.2965	102.719	117.196	119.334	97.6103	22.8072	36.2692	23.3985	27.4916	77.8979	82.3713	93.7504	84.6732
hlb-1	SAOUHSC_02163	hlb-1	Virulence, Disease and Defense	1	0	U1066			4.11743	17.3568	0	0	0	1.64407	3.12546	6.21725e-15	9.20511e-14	2.55902e-11	CodY	SaeR	SigB			33.1376	47.2315	37.9502	59.5434	64.6439	54.5081	49.5025	378.604	420.401	458.926	419.31	144.655	204.074	173.928	174.219
hlb-2	SAOUHSC_02240	hlb-2	Virulence, Disease and Defense	1	0	U1081			0.897367	1.86266	0.000679071	0.00114177	1	0.307211	1.23731	0.238006	0.334231	1						16.6583	11.8079	11.7468	18.3482	21.8575	14.3687	15.7979	21.705	11.5661	9.24701	14.1727	15.2075	27.4807	23.1904	21.9595
hld	SAOUHSC_02260	hld	Virulence, Disease and Defense	-1	0	U1094			3.73898	13.352	0	0	0	1.05851	2.08277	1.29911e-08	8.72293e-08	5.34716e-05	AgrA		SigB			8387.09	7897.11	6440.99	6197.76	5304.18	5457.9	6614.17	40521.4	43741.6	45138.5	43133.8	14350.5	15493.6	16504.9	15449.7
hlgA	SAOUHSC_02708	hlgA	Virulence, Disease and Defense	1	0	U1322			1.48502	2.79921	9.97553e-07	2.14633e-06	0.00410593	0.145183	1.10587	0.633463	0.723276	1	SaeR		SigB			3.9089	3.35191	3.70006	4.14741	5.39871	5.42198	4.3215	6.73904	5.2393	5.5598	5.84605	3.99391	5.70133	6.34306	5.3461
hlgB	SAOUHSC_02710	hlgB	Virulence, Disease and Defense	1	0				1.22999	2.34566	3.95492e-05	7.4706e-05	0.162784	0.239172	1.18032	0.421726	0.531646	1	SaeR		SigB			6.07421	10.9965	7.25234	6.54829	13.6659	17.5481	10.3476	8.15601	16.6072	11.2672	12.0101	9.36812	12.9929	18.6658	13.6756
hlgC	SAOUHSC_02709	hlgC	Virulence, Disease and Defense	1	0				1.83996	3.58	8.92749e-11	2.4001e-10	3.67456e-07	0.272682	1.20805	0.337937	0.443119	1	SaeR		SigB			14.7776	18.9898	13.4081	16.0443	19.9167	29.1147	18.7085	26.2726	39.084	33.3513	32.9027	19.7645	24.3009	31.8699	25.3118
hmp	SAOUHSC_00204	hmp	Stress Response	-1	0	U82			-3.84033	-14.3237	0	0	0	-1.33197	-2.51746	4.64467e-11	4.29606e-10	1.91175e-07	Rex		SigB			756.75	667.318	664.019	565.882	890.546	1209.32	792.305	20.526	33.3057	27.8849	27.2388	268.51	397.899	396.776	354.395
hmrA	SAOUHSC_02374	hmrA	Cell Wall and Capsule	-1	0	U1146			2.60145	6.06897	0	0	0	2.09459	4.27104	0	0	0	CodY		SigB			20.8008	17.954	21.9863	17.4415	29.0023	20.3803	21.2609	49.1109	93.3733	49.6425	64.0423	84.1428	120.425	101.647	102.072
holA	SAOUHSC_01690	holA	DNA Metabolism	-1	0	U829			-1.22308	-2.33444	1.38666e-08	3.32799e-08	5.7075e-05	-0.91361	-1.88375	1.31185e-05	5.49295e-05	0.0539957			SigB			116.675	64.0242	79.1569	84.3447	80.2167	58.5223	80.4899	19.0336	15.0966	15.9965	16.7089	50.7097	49.7875	42.8427	47.78
holB	SAOUHSC_00454	holB	DNA Metabolism	1	0	U195, U194			-1.33457	-2.52201	1.21347e-13	3.76671e-13	4.99466e-10	0.227643	1.17092	0.166335	0.249503	1			SigB			58.2658	57.9851	59.5246	50.163	70.7154	69.2968	60.9918	10.2711	16.556	9.18279	12.0033	73.1075	89.1324	78.2934	80.1778
hom	SAOUHSC_01320	hom	Amino Acids and Derivatives	1	0	U675			4.61774	24.5515	0	0	0	4.28994	19.5614	0	0	0	CodY		SigB		activated	24.0179	24.6389	21.9284	21.7019	23.075	19.9579	22.5533	177.783	353.269	288.503	273.185	465.218	503.119	514.893	494.41
hprK	SAOUHSC_00781	hprK	Carbohydrates	1	0	U377			-0.223173	-1.1673	0.205721	0.249116	1	-0.0128818	-1.00897	0.940372	0.974073	1						74.6005	66.5722	60.1397	66.6912	72.3829	80.4994	70.1476	29.8356	35.0339	23.6213	29.497	76.0826	81.9135	75.4448	77.8136
hpt	SAOUHSC_00485	hpt	Nucleosides and Nucleotides	1	0	U203	U202, U201	M3, M3	-1.29685	-2.45692	9.75325e-11	2.61697e-10	4.01444e-07	-1.53022	-2.88829	5.32907e-15	7.91858e-14	2.19345e-11			SigB			135.625	161.637	134.209	205.119	183.729	129.747	158.344	37.5315	30.6414	25.7432	31.3054	60.2242	65.1775	58.6067	61.3361
hptA	SAOUHSC_00186	hptA	Iron acquisition and Metabolism	-1	0	U73			-0.779044	-1.71599	0.000990974	0.00163612	1	0.272069	1.20754	0.167462	0.250563	1			SigB			11.2547	10.6161	7.24723	10.9651	12.4792	10.2249	10.4646	2.43593	3.77132	2.79923	3.00216	13.5438	15.0948	13.7386	14.1257
hptR	SAOUHSC_00184	hptR	Regulation and Cell signaling	-1	0				-1.95656	-3.88134	3.33067e-16	1.16474e-15	1.3709e-12	-0.320251	-1.24855	0.113994	0.182931	1			SigB			30.0224	35.5263	28.96	31.6414	41.1808	33.6839	33.5025	4.504	3.34359	4.57883	4.14214	28.1661	32.2793	29.8282	30.0912
hptS	SAOUHSC_00185	hptS	Regulation and Cell signaling	-1	0				-1.82524	-3.54365	2.88658e-15	9.70683e-15	1.18812e-11	0.142516	1.10383	0.441763	0.549666	1			SigB			13.0976	14.4152	10.6444	12.807	16.2141	13.4088	13.4312	1.77738	2.15149	1.63322	1.85403	15.1086	16.3225	18.2269	16.5527
hrcA	SAOUHSC_01685	hrcA	Stress Response	-1	0	U826	U828	M3	0.843351	1.79421	1.59205e-06	3.37082e-06	0.00655287	-0.508368	-1.42244	0.00381976	0.00953434	1	CtsR	HrcA	SigB			515.492	564.489	479.588	640.021	629.642	673.158	583.732	641.828	414.972	464.383	507.061	500.562	475.503	401.356	459.14
hrtA	SAOUHSC_02640	hrtA	Iron acquisition and Metabolism	-1	0	U1278			-0.31807	-1.24666	0.299533	0.35225	1	-0.169448	-1.12463	0.520476	0.624094	1			SigB			9.58544	5.85075	6.11575	4.37089	6.1584	4.25052	6.05529	2.44425	2.74355	1.9091	2.36564	5.70101	6.72593	5.62567	6.01754
hsdM1	SAOUHSC_00397	hsdM1	DNA Metabolism						-0.0890884	-1.0637	0.588283	0.646734	1	0.200623	1.14919	0.201411	0.292152	1			SigB			27.1474	22.9616	21.9306	24.9007	29.3327	22.9418	24.8691	11.0514	13.0938	10.2431	11.4628	30.1473	34.879	31.1183	32.0482
hsdM2	SAOUHSC_01933	hsdM2	DNA Metabolism	-1	0				1.27088	2.41309	1.40998e-14	4.61694e-14	5.80349e-11	0.636736	1.55481	9.65815e-05	0.000336319	0.397529			SigB			17.5802	17.1092	16.1035	16.8554	20.2799	18.8621	17.7984	19.4129	24.036	19.7296	21.0595	27.1815	34.0978	31.7951	31.0248
hsdR	SAOUHSC_00162	hsdR	DNA Metabolism	1	0	U63			-0.671406	-1.59262	2.28317e-05	4.38318e-05	0.0939754	0.474118	1.38907	0.00233126	0.00608849	1			SigB			69.4069	65.6417	51.9267	66.0195	73.9851	73.72	66.7833	18.7293	23.7951	19.1099	20.5448	98.4868	114.027	99.1747	103.896
hsdS1	SAOUHSC_00398	hsdS1	DNA Metabolism	1	0				-2.04721	-4.13306	0	0	0	-0.208543	-1.15552	0.202423	0.293164	1			SigB			57.6471	44.0457	45.7162	53.8609	53.9701	58.465	52.2842	6.31271	5.6116	6.43425	6.11952	49.9876	54.3076	47.7512	50.6821
hsdS2	SAOUHSC_01932	hsdS2	DNA Metabolism	-1	0				-1.32065	-2.49778	5.06262e-14	1.60044e-13	2.08377e-10	0.114385	1.08251	0.47503	0.581127	1			SigB			46.0321	40.3298	35.8151	43.1194	44.0204	51.8989	43.5359	8.13936	7.95172	9.25343	8.44817	50.625	53.3271	54.141	52.6977
hslO	SAOUHSC_00487	hslO	Virulence, Disease and Defense	1	0	U206, U203	U204, U202	M3, M3	-0.79227	-1.7318	2.896e-05	5.52361e-05	0.119199	-0.750899	-1.68284	3.55469e-05	0.000136484	0.146311			SigB			41.8195	48.8621	66.4039	52.4774	48.5868	44.7335	50.4805	13.4733	16.5733	13.0702	14.3723	25.0804	34.8258	41.5757	33.8273
hslU	SAOUHSC_01226	hslU	Protein Metabolism	1	0	U636, U635			-2.41991	-5.35138	0	0	0	-1.0747	-2.10629	6.42184e-11	5.8874e-10	2.64323e-07			SigB			137.292	149.536	140.952	144.358	163.693	184.741	153.429	14.957	12.7974	14.0066	13.9203	77.0733	80.2836	87.4387	81.5986
hssR	SAOUHSC_02643	hssR	Iron acquisition and Metabolism	1	0	U1279			2.04342	4.1222	0	0	0	0.876615	1.83606	3.04097e-05	0.000118417	0.125166			SigB			13.9237	16.3946	10.1957	15.3098	23.6766	17.9549	16.2426	33.4015	35.341	29.1338	32.6254	29.7147	36.0254	34.2487	33.3296
hssS	SAOUHSC_02644	hssS	Iron acquisition and Metabolism	1	0	U1279			-1.18468	-2.27314	9.95093e-13	2.94874e-12	4.0958e-09	-0.0300266	-1.02103	0.844604	0.902344	1			SigB			40.0736	39.363	35.3173	46.6631	45.2394	40.2402	41.1494	7.701	9.67831	9.19205	8.85712	39.5283	45.5758	50.2437	45.1159
htrA1	SAOUHSC_01838	htrA1	Hypothetical Protein	1	0	U910			-1.6588	-3.15754	0	0	0	-0.386894	-1.30757	0.0376113	0.0704635	1			SigB			94.6459	118.457	107.184	175.802	155.297	188.723	140.018	19.4706	26.592	19.4127	21.8251	111.414	131.211	118.044	120.223
htrA2	SAOUHSC_00958	htrA2	Hypothetical Protein	1	0	U491			0.194093	1.144	0.241775	0.288699	1	0.100452	1.07211	0.541316	0.642276	1			SigB			54.5721	55.977	46.1224	70.3964	65.5144	62.0199	59.1004	36.4433	35.6709	26.9787	33.031	78.2451	74.5104	59.7277	70.8277
htrB	SAOUHSC_02641	htrB	Iron acquisition and Metabolism	-1	0	U1278			0.860108	1.81517	0.00637835	0.0095955	1	0.15755	1.11539	0.594937	0.69135	1			SigB			2.43494	1.18079	1.86204	1.51615	2.27682	1.75923	1.83833	1.61862	1.73031	1.52511	1.62468	2.5794	2.68367	1.66077	2.30794
htsA	SAOUHSC_02430	htsA	Iron acquisition and Metabolism	-1	0	U1177			-1.20465	-2.30482	4.74387e-09	1.16686e-08	1.95258e-05	-0.92664	-1.90084	5.92887e-06	2.62119e-05	0.0244032	Fur		SigB			418.908	423.716	364.902	688.185	428.892	244.085	428.115	99.1778	91.2983	80.8017	90.426	296.61	239.693	216.305	250.869
htsB	SAOUHSC_02428	htsB	Iron acquisition and Metabolism	-1	0	U1177			-1.40965	-2.65673	6.89456e-08	1.59606e-07	0.00028378	-0.557251	-1.47146	0.0269868	0.0529193	1	Fur		SigB			46.3088	59.0531	51.6485	79.4746	48.1715	27.0021	51.9431	9.54325	8.75437	10.1849	9.49416	52.9477	31.0927	33.6016	39.214
htsC	SAOUHSC_02427	htsC	Iron acquisition and Metabolism	-1	0	U1177			-2.26155	-4.79507	0	0	0	-0.66446	-1.58497	0.0012344	0.00339398	1	Fur		SigB			92.5999	94.2583	97.3303	123.921	81.0053	48.8423	89.6595	9.99571	9.4283	7.96032	9.12811	60.7343	60.9452	68.364	63.3479
hup	SAOUHSC_01490	hup	DNA Metabolism	-1	0	U759, U760	U761, U762	M3, M3	1.42695	2.68878	4.21885e-15	1.40492e-14	1.73648e-11	0.253908	1.19243	0.162584	0.245131	1						42170.3	47672.1	51503.7	47355.4	47409.7	49674	47630.9	58365.2	67246.3	62723.4	62778.3	69764.8	57218.2	63635.4	63539.4
hutG	SAOUHSC_02610	hutG	Amino Acids and Derivatives	-1	0	U1259			-0.781338	-1.71872	0.000441438	0.000757698	1	-0.506693	-1.42079	0.0210733	0.042707	1	SigB		SigB			87.9075	131.136	161.084	84.9045	129.267	171.257	127.593	32.6096	47.2852	30.6093	36.8347	67.9903	120.523	116.935	101.816
hutH	SAOUHSC_00008	hutH	Amino Acids and Derivatives	1	0	U4			1.02714	2.03797	5.08209e-05	9.5038e-05	0.209179	-0.258319	-1.19608	0.308561	0.411815	1	CcpA					3.9797	3.75514	5.28431	4.0831	4.38762	4.20423	4.28235	4.83527	3.55122	4.30815	4.23155	3.26894	4.88768	3.999	4.05187
hutI	SAOUHSC_02606	hutI	Amino Acids and Derivatives	-1	0	U1257			0.106843	1.07687	0.58607	0.644646	1	0.0696457	1.04946	0.70379	0.783978	1	CcpA	HutR	SigB			10.6627	11.2589	10.8257	9.98531	12.214	10.9241	10.9785	5.97806	5.65318	5.6099	5.74705	11.6583	14.2402	12.9323	12.9436
hutR	SAOUHSC_02608	hutR	Regulation and Cell signaling	1	0	U1258			0.895933	1.86081	0.000594547	0.00100541	1	0.516848	1.43083	0.0405283	0.075074	1	HutR		SigB			6.01121	8.62976	5.63392	10.1145	10.4675	7.19707	8.009	6.43792	8.37326	7.18341	7.33153	11.8448	13.8418	12.9709	12.8858
hutU	SAOUHSC_02607	hutU	Amino Acids and Derivatives	-1	0	U1257			1.54532	2.91868	1.98626e-09	5.02179e-09	8.17547e-06	0.572054	1.48664	0.0229925	0.046232	1	CcpA	HutR	SigB			1.65381	1.35982	1.85916	1.26985	1.65939	1.70328	1.58422	2.25277	2.50419	2.04005	2.26567	3.07914	2.25519	2.54211	2.62548
hxlA	SAOUHSC_00553	hxlA	Carbohydrates	1	0	U246, U245			-0.462182	-1.37762	0.00295422	0.00463752	1	-0.497999	-1.41225	0.00120053	0.00331415	1	SigB		sigB			268.798	327.487	265.038	307.197	289.118	318.219	295.976	105.31	110.813	98.9586	105.027	227.411	247.825	229.957	235.064
hxlB	SAOUHSC_00554	hxlB	Carbohydrates	1	0	U246, U245			-1.83036	-3.55627	0	0	0	-0.629649	-1.54719	0.000345579	0.00108746	1	SigB		sigB			1360.34	1858.59	1553.92	1566.86	1759	1927.68	1671.06	282.135	170.665	228.508	227.103	975.455	1450.36	1226.25	1217.35
hysA	SAOUHSC_02463	hysA	Hypothetical Protein	1	0				-0.309149	-1.23898	0.203124	0.246189	1	-0.438214	-1.35493	0.0635322	0.111608	1			SigB			11.9976	10.3202	9.93705	8.70662	10.7357	13.9776	10.9458	3.55929	5.48597	4.02141	4.35556	8.95554	8.71185	9.40554	9.02431
icaA	SAOUHSC_03002	icaA	Virulence, Disease and Defense	1	0				1.82611	3.54581	5.32353e-09	1.30582e-08	2.19117e-05	1.19681	2.29231	4.76943e-05	0.000178788	0.19631	CodY	IcaR				0.787182	0.817689	0.736831	0.82232	1.42687	0.785394	0.896047	1.51094	1.6386	1.57351	1.57435	2.06518	2.28729	2.63793	2.33013
icaB	SAOUHSC_03004	icaB	Virulence, Disease and Defense	1	0				-0.0250503	-1.01752	0.938079	0.965283	1	0.618612	1.5354	0.0342935	0.0651071	1	CodY	IcaR				6.5001	6.42738	3.78076	5.41855	8.42429	4.45866	5.83496	2.23763	3.48836	2.71867	2.81489	12.1967	8.79622	8.85743	9.95013
icaC	SAOUHSC_03005	icaC	Virulence, Disease and Defense	1	0				1.09676	2.13873	5.86172e-07	1.27655e-06	0.00241268	0.18265	1.13497	0.400483	0.509233	1	CodY	IcaR				14.6513	8.88114	13.1381	14.0989	14.0356	8.56916	12.229	13.0632	13.0143	12.2357	12.771	17.1666	15.3665	14.081	15.5381
icaD	SAOUHSC_03003	icaD	Virulence, Disease and Defense	1	0				1.41333	2.66351	3.03438e-06	6.25413e-06	0.0124895	0.647895	1.56688	0.0234723	0.0470361	1	CodY	IcaR				5.79512	4.32956	4.13092	3.32959	5.54631	4.62557	4.62618	6.64981	6.30299	4.98613	5.97964	8.90146	7.76753	7.55487	8.07462
icaR	SAOUHSC_03001	icaR	Regulation and Cell signaling	-1	0	U1500			-1.07411	-2.10542	4.90246e-08	1.14456e-07	0.000201785	-0.238412	-1.17969	0.208673	0.30084	1	IcaR					101.151	148.918	118.044	104.558	158.196	145.548	129.402	23.359	38.1799	29.3124	30.2837	107.406	136.719	125.188	123.105
ileS	SAOUHSC_01159	ileS	Protein Metabolism	1	0	U606, U605, U604	U603, U602, U600	M3, M3, M4	-2.91481	-7.54126	0	0	0	-0.895044	-1.85967	1.35685e-08	9.08095e-08	5.58478e-05			SigB			280.42	341.78	311.783	355.711	314.368	305.866	318.321	20.1563	21.6735	20.0984	20.6427	185.072	174.869	214.633	191.525
ilvA1	SAOUHSC_01451	ilvA1	Amino Acids and Derivatives	-1	0	U743			-1.00718	-2.00998	0.0443738	0.0603976	1	-0.808525	-1.75142	0.0786531	0.13372	1	CodY		SigB			1.78864	2.32074	2.02379	2.37691	4.07582	10.8774	3.91055	0.625504	1.56021	0.732832	0.97285	2.22012	3.77614	1.60812	2.53479
ilvA2	SAOUHSC_02289	ilvA2	Amino Acids and Derivatives	1	0	U1107			1.43495	2.70372	2.22045e-15	7.48514e-15	9.13936e-12	4.71529	26.269	0	0	0	CodY		SigB		activated	11.0395	12.1596	11.2892	12.5593	13.5413	10.1779	11.7945	16.2916	13.1189	16.9662	15.4589	311.756	386.563	348.895	349.071
ilvB	SAOUHSC_02282	ilvB	Amino Acids and Derivatives	1	0	U1107			4.04803	16.5416	0	0	0	5.31016	39.6752	0	0	0	CodY		SigB		activated	4.05757	3.52235	2.97566	2.91923	3.43589	3.09874	3.33491	21.9809	29.3637	29.4041	26.9162	138.034	153.499	151.912	147.815
ilvC	SAOUHSC_02284	ilvC	Amino Acids and Derivatives	1	0	U1107			4.34829	20.3688	0	0	0	5.72945	53.0562	0	0	0	CodY		SigB		activated	4.94056	2.86914	3.07456	2.60688	2.67382	5.01736	3.53038	32.1525	29.9989	41.6652	34.6055	192.759	215.582	217.1	208.48
ilvD	SAOUHSC_02281	ilvD	Amino Acids and Derivatives	1	0	U1107			6.05938	66.689	0	0	0	5.72186	52.7779	0	0	0	CodY		SigB		activated	2.15233	2.16862	1.3305	1.50807	2.7633	1.72843	1.94188	53.2022	76.5693	61.3274	63.6996	115.626	114.583	113.982	114.73
ilvE	SAOUHSC_00536	ilvE	Amino Acids and Derivatives	1	0	U235	U234	M3	0.811311	1.7548	4.71321e-06	9.58477e-06	0.0193996	1.41471	2.66606	1.33227e-15	2.10908e-14	5.48361e-12	CodY				activated	470.165	536.117	416.855	564.566	514.837	545.979	508.087	333.888	587.861	399.895	440.548	1443.58	1716.74	1401.82	1520.71
ilvH	SAOUHSC_02283	ilvH	Amino Acids and Derivatives	1	0	U1107			4.83926	28.6262	0	0	0	5.91679	60.4132	0	0	0	CodY		SigB			2.78166	1.52808	1.65237	0.570787	0.831946	1.38767	1.45875	18.8323	20.3023	21.939	20.3578	74.7722	104.324	118.169	99.0882
infA	SAOUHSC_02489	infA	Protein Metabolism	-1	0	U1201			-2.439	-5.42264	0	0	0	-1.35594	-2.55963	1.11022e-16	1.98682e-15	4.56968e-13						944.549	1150.83	1278.81	1150.45	1148.88	1021.98	1115.92	109.64	96.8762	94.4405	100.319	447.002	471.282	548.918	489.067
infB	SAOUHSC_01246	infB	Protein Metabolism	1	0	U641, U640, U637	U639, U638, U636, U635	M3, M4, M4, M3	-2.85506	-7.23532	0	0	0	-1.08224	-2.11732	1.97455e-10	1.71824e-09	8.12726e-07			SigB	repressed		492.641	531.211	549.67	584.161	490.534	477.279	520.916	38.8906	30.2905	35.7387	34.9733	224.123	291.303	314.803	276.743
infC	SAOUHSC_01786	infC	Protein Metabolism	-1	0	U876, U877, U878, U879	U880, U881	M3, M3	-1.66834	-3.17848	2.22045e-16	7.85168e-16	9.13936e-13	-1.37407	-2.59201	9.69869e-12	9.76034e-11	3.99198e-08	SigB		SigB			1513.36	985.368	1293.06	1444.34	1170.15	1025.21	1238.58	234.007	152.459	179.803	188.756	622.808	463.495	512.875	533.059
int1	SAOUHSC_01582	int1	Phages, Prophages, Transposable elements, Plasmids	1	0				0.349594	1.2742	0.135219	0.170515	1	0.4504	1.36642	0.0494949	0.0896266	1			SigB			25.8056	20.6785	20.4388	19.5516	24.8032	27.0673	23.0575	14.038	16.0768	12.9325	14.3491	35.1106	36.3852	34.0416	35.1791
int2	SAOUHSC_02089	int2	Phages, Prophages, Transposable elements, Plasmids	1	0	U1027			1.59994	3.03131	5.55112e-15	1.83964e-14	2.28484e-11	0.204307	1.15213	0.320171	0.42483	1			SigB			9.146	11.2395	8.58537	12.6505	15.3994	12.5049	11.5876	15.7812	18.0335	17.6491	17.1546	14.6634	16.1531	14.0856	14.9674
int3	SAOUHSC_02239	int3	Phages, Prophages, Transposable elements, Plasmids	1	0	U1081			0.218107	1.16321	0.327864	0.382087	1	0.207753	1.15489	0.321458	0.426263	1						11.9587	8.55901	10.4188	11.8488	11.9222	8.26686	10.4957	6.82201	5.08535	5.79794	5.90177	12.6435	15.1482	13.1325	13.6414
iolS	SAOUHSC_00603	iolS	Membrane Transport	1	0				-1.11687	-2.16876	5.55853e-11	1.50618e-10	2.28789e-07	-0.0580316	-1.04104	0.704518	0.784577	1			SigB			41.4527	45.8131	34.6267	41.3866	43.1522	43.6196	41.6752	8.84148	11.1349	8.30491	9.4271	40.6111	46.3417	47.2868	44.7465
ipk	SAOUHSC_00466	ipk	Fatty Acids, Lipids, and Isoprenoids	1	0	U196	U195, U194	M4, M3	0.899542	1.86547	2.76183e-08	6.5107e-08	0.000113677	0.469536	1.38466	0.00360355	0.00906615	1			SigB			240.618	153.936	176.102	158.751	178.496	169.842	179.624	161.445	167.631	161.441	163.506	290.691	286.421	258.024	278.379
iruO	SAOUHSC_02654	iruO	Nucleosides and Nucleotides	-1	0	U1288			-1.42838	-2.69144	4.44985e-09	1.09609e-08	1.83156e-05	-1.08331	-2.11889	3.87448e-07	2.07378e-06	0.00159474	Fur		SigB			15.5914	16.5653	15.1307	18.0005	17.5593	13.3337	16.0301	2.51652	3.72699	2.62073	2.95475	9.3307	8.39101	7.77913	8.50028
isaA	SAOUHSC_02887	isaA	Virulence, Disease and Defense	-1	0	U1433			-1.54758	-2.92326	1.06392e-11	2.97896e-11	4.37908e-08	-2.01325	-4.0369	0	0	0	WalR		SigB			3906.83	3123.16	2919.67	4268.24	3290.48	2399.24	3317.94	709.818	450.583	486.247	548.883	1028.94	896.077	825.899	916.971
isaB	SAOUHSC_02972	isaB	Virulence, Disease and Defense	-1	0	U1487			1.19815	2.29445	2.55316e-09	6.41563e-09	1.05088e-05	-0.857028	-1.8113	2.16564e-05	8.70485e-05	0.0891377			SigB			165.576	249.294	236.613	252.922	286.478	421.377	268.71	266.071	322.991	317.866	302.309	158.203	165.695	175.89	166.596
iscS	SAOUHSC_01727	iscS	Amino Acids and Derivatives	-1	0	U841			-0.143033	-1.10422	0.40748	0.465885	1	0.169053	1.12432	0.319446	0.424142	1			SigB			81.6838	82.6366	67.2766	97.7978	94.8441	72.1333	82.7287	32.8993	48.0469	29.8121	36.9194	113.521	111.573	86.761	103.952
isdA	SAOUHSC_01081	isdA	Iron acquisition and Metabolism	-1	0	U572			0.288449	1.22133	0.10617	0.136108	1	0.761293	1.69501	1.55437e-05	6.41061e-05	0.0639779	Fur		SigB			85.4657	103.095	73.9604	102.632	68.4993	62.9245	82.7628	39.8852	57.9376	51.1161	49.6463	139.684	154.533	177.451	157.223
isdB	SAOUHSC_01079	isdB	Iron acquisition and Metabolism	-1	0	U571			1.58423	2.99848	4.10619e-08	9.64122e-08	0.000169011	0.132319	1.09605	0.648595	0.737871	1	Fur		SigB			4.48359	2.41276	3.26125	3.90538	2.84613	1.96282	3.14532	4.03188	4.76653	5.02987	4.60943	4.17389	3.86804	3.53749	3.85981
isdC	SAOUHSC_01082	isdC	Iron acquisition and Metabolism	1	0	U574			1.03297	2.04623	0.00112292	0.00184435	1	0.846706	1.79839	0.00548703	0.0130961	1	Fur		SigB			6.35176	7.74763	5.54413	7.87335	6.20311	3.88	6.26666	5.59284	6.9752	6.32014	6.29606	17.015	8.55371	12.0041	12.5243
isdD	SAOUHSC_01084	isdD	Iron acquisition and Metabolism	1	0	U574			1.4184	2.67289	2.54483e-06	5.30624e-06	0.0104745	0.908234	1.87675	0.00213239	0.00560408	1	Fur		SigB			5.18655	7.30839	3.91229	6.55451	4.92447	3.36771	5.20899	7.33072	7.54031	5.58799	6.81967	14.1017	8.9126	9.62228	10.8789
isdE	SAOUHSC_01085	isdE	Iron acquisition and Metabolism	1	0	U574			0.245436	1.18545	0.432386	0.49163	1	0.681145	1.60341	0.0182568	0.0375913	1	Fur		SigB			5.9528	7.15983	5.45924	7.20038	6.33024	3.85532	5.99297	1.9174	5.61959	3.19488	3.57729	12.0554	9.58326	10.6101	10.7496
isdF	SAOUHSC_01086	isdF	Iron acquisition and Metabolism	1	0	U574			0.223629	1.16767	0.462916	0.522303	1	0.493779	1.40813	0.0636441	0.111686	1	Fur		SigB			4.67861	4.71403	3.52484	4.21479	4.45953	3.30174	4.14892	1.3618	3.00484	2.83638	2.40101	7.54234	5.17681	6.77132	6.49682
isdG	SAOUHSC_01089	isdG	Iron acquisition and Metabolism	1	0	U574			-1.09155	-2.13102	0.0050067	0.00762397	1	-0.0507874	-1.03583	0.869884	0.921369	1	Fur		SigB			16.6932	8.41858	12.3545	17.9692	8.94856	7.372	11.9593	3.51701	2.19315	2.35456	2.68824	17.0686	10.7218	10.8257	12.8721
isdH	SAOUHSC_01843	isdH	Iron acquisition and Metabolism	-1	0	U914			0.725512	1.65349	0.000666889	0.00112221	1	0.346988	1.2719	0.093629	0.155457	1	Fur		SigB			5.7395	5.4506	4.1801	6.09168	4.7091	3.78473	4.99262	4.08785	4.83388	3.24803	4.05659	7.64608	7.03999	6.61342	7.09983
isdI	SAOUHSC_00130	isdI	Iron acquisition and Metabolism	-1	0	U47			0.214591	1.16037	0.389409	0.447212	1	-0.161609	-1.11853	0.5074	0.610482	1			SigB			59.9237	57.4361	54.3336	87.6864	48.8737	29.488	56.2903	26.8823	36.9415	32.4022	32.0753	52.7554	60.9452	55.8262	56.5089
ispA	SAOUHSC_01618	ispA	Fatty Acids, Lipids, and Isoprenoids	-1	0	U799, U800, U804			-3.22238	-9.33325	0	0	0	-1.28397	-2.43508	3.33067e-15	5.04009e-14	1.3709e-11			SigB			524.855	445.591	557.585	558.274	510.803	509.721	517.805	29.992	23.4788	27.2937	26.9215	209.347	241.19	265.904	238.813
ispD	SAOUHSC_00225	tarl	Cell Wall and Capsule	1	0	U89, U88			0.526535	1.44047	0.00146766	0.00237643	1	0.0630215	1.04465	0.70203	0.782653	1			SigB			195.138	213.145	167.876	218.833	225.757	174.337	199.181	107.617	190.422	126.851	141.63	217.001	247.606	234.036	232.881
kapB	SAOUHSC_00890	kapB	Hypothetical Protein	-1	0	U444			1.28255	2.43269	1.95727e-10	5.18745e-10	8.05611e-07	0.434305	1.35126	0.0285741	0.0555233	1			SigB			32.3259	28.4127	27.0661	27.1012	25.7817	23.4982	27.3643	26.2834	39.6529	32.4488	32.795	43.4199	38.5669	41.7268	41.2379
katA	SAOUHSC_01327	katA	Stress Response	1	0	U680			2.11624	4.33563	0	0	0	1.98603	3.96146	0	0	0	CodY	PerR	SigB			669.48	529.85	531.927	385.781	511.071	518.528	524.439	918.111	1266.68	1161.25	1115.35	2146	2490.52	2360.17	2332.23
kbl	SAOUHSC_00532	kbl	Amino Acids and Derivatives	1	0	U231			0.648544	1.56759	3.43797e-05	6.51805e-05	0.141507	0.523857	1.43779	0.000726669	0.00212125	1	CcpA					80.0824	77.0136	82.0482	64.9342	78.5727	79.5282	77.0299	59.1269	66.0508	52.5139	59.2305	106.025	130.047	137.089	124.387
kdpA	SAOUHSC_02312	kdpA	Membrane Transport	-1	0	U1114			1.19093	2.28299	0.00208645	0.00333767	1	0.441559	1.35807	0.227143	0.322164	1			SigB			0.7402	0.511182	0.837516	0.56415	0.59035	0.422011	0.610901	0.728029	0.726378	0.606542	0.686983	0.836728	0.981229	0.998244	0.938733
kdpB	SAOUHSC_02311	kdpB	Membrane Transport	-1	0	U1114			0.767767	1.70263	0.00307455	0.00481906	1	0.615794	1.5324	0.0120243	0.0261893	1			SigB			3.59333	2.72407	3.09505	2.72815	2.72258	2.10628	2.82824	2.59767	2.41694	2.0182	2.34427	4.47409	5.27945	4.84601	4.86652
kdpC	SAOUHSC_02310	kdpC	Membrane Transport	-1	0	U1114			0.495712	1.41002	0.0676118	0.0897711	1	0.175365	1.12925	0.501253	0.604459	1			SigB			14.2244	16.8089	12.1424	15.1777	13.1095	11.196	13.7765	7.6896	11.7616	9.36788	9.60635	16.9201	17.5991	17.7622	17.4272
kdpD	SAOUHSC_02314	kdpD	Regulation and Cell signaling	1	0	U1115			1.66962	3.18132	0	0	0	1.29347	2.45116	3.24041e-12	3.42867e-11	1.33375e-08			SigB			9.74051	9.99805	7.29206	8.35081	10.296	7.85459	8.92201	11.6058	19.5919	10.9383	14.0454	22.5139	26.4142	24.5029	24.477
kdpE	SAOUHSC_02315	kdpE	Regulation and Cell signaling	1	0	U1115			-1.21092	-2.31486	2.7226e-06	5.65399e-06	0.0112062	0.418265	1.33632	0.0791193	0.134402	1			SigB			39.8739	40.9815	28.3526	32.5188	36.577	42.5796	36.8139	7.01669	8.45928	7.79441	7.7568	45.0654	67.7753	53.03	55.2902
kdpF	SAOUHSC_02313	kdpF	Membrane Transport	-1	0	U1114			1.58562	3.00136	0.0368399	0.0507643	1	0.333519	1.26008	0.659453	0.747273	1			SigB			2.39636	1.40418	0.632664	0.655633	0.637076	0.796973	1.08715	1.46655	1.82903	1.52728	1.60762	1.48722	1.64717	1.43634	1.52358
kimA	SAOUHSC_02733	kimA	Membrane Transport	-1	0	U1337, U1338			1.48341	2.79609	0	0	0	0.242373	1.18294	0.119093	0.19009	1			SigB			94.5764	93.561	84.9999	83.2343	89.0319	64.8252	85.0381	115.552	105.172	125.572	115.432	120.383	110.001	106.812	112.399
ksgA	SAOUHSC_00464	ksgA	Protein Metabolism	1	0	U195	U194	M3	-1.92268	-3.79126	0	0	0	-0.149339	-1.10906	0.371713	0.47789	1			SigB			49.9858	44.4579	48.938	44.9351	47.3018	45.7163	46.8892	8.28504	4.42835	5.02517	5.91285	42.9323	47.5495	51.6287	47.3702
ktrA	SAOUHSC_01034	ktrA	Membrane Transport	1	0	U539, U538, U537			-0.318789	-1.24728	0.106354	0.136245	1	-0.774521	-1.71062	7.91352e-05	0.000281278	0.32572	SigB		SigB			274.689	152.808	273.488	151.478	220.359	239.24	218.677	92.3198	89.1095	76.3262	85.9185	123.998	181.457	128.172	144.542
ktrB	SAOUHSC_02247	ktrB	Membrane Transport	1	0	U1085			1.11261	2.16236	8.99262e-10	2.30758e-09	3.70136e-06	0.844552	1.79571	2.36678e-06	1.11589e-05	0.00974168	Fur		sigB			21.2173	24.1303	17.6101	22.8118	32.4383	22.5218	23.4549	20.0373	30.5776	24.0425	24.8858	43.9839	51.0206	46.2577	47.0874
ktrD	SAOUHSC_00959	ktrD	Membrane Transport	1	0	U491			-0.350387	-1.2749	0.0201843	0.0285003	1	-0.236168	-1.17786	0.113999	0.182931	1			SigB			163.825	182.816	162.361	188.284	178.324	159.157	172.461	61.2099	74.3222	63.4328	66.3216	160.648	157.61	173.16	163.806
lacA	SAOUHSC_02455	lacA	Carbohydrates	-1	0				-0.431843	-1.34896	0.636715	0.693863	1	-0.0454755	-1.03202	0.942956	0.975668	1			SigB			0.620038	0.363319	0.818481	0.678558	0.659351	0.412419	0.592028	0.379458	0.236623	0	0.20536	0.192403	1.49167	0.37164	0.685236
lacB	SAOUHSC_02454	lacB	Carbohydrates	-1	0				0.360514	1.28388	0.578702	0.638076	1	-0.218612	-1.16361	0.71245	0.791269	1			SigB			0.343664	1.05722	0.816578	0.846224	2.46682	0.514325	1.00747	0.473219	1.37709	0.164272	0.671528	1.43966	0.531499	0.92694	0.966035
lacC	SAOUHSC_02453	lacC	Carbohydrates	-1	0				0.194991	1.14472	0.676364	0.732609	1	0.269677	1.20554	0.472178	0.579453	1			SigB			1.04536	0.918813	0.677418	0.858015	1.1369	0.85335	0.914976	0.61067	0.326403	0.545108	0.49406	1.50396	1.27377	0.939856	1.2392
lacD	SAOUHSC_02452	lacD	Carbohydrates	-1	0				0.506936	1.42103	0.328729	0.382866	1	0.355432	1.27937	0.427239	0.537512	1			SigB			0.271148	1.03274	0.715858	0.593478	0.648766	0.901773	0.69396	0.746731	0.41391	0.259218	0.473286	0.588976	1.30464	1.13765	1.01042
lacE	SAOUHSC_02450	lacE	Carbohydrates	-1	0				0.870596	1.82842	0.00276066	0.00435359	1	0.332357	1.25907	0.234725	0.330527	1			SigB			2.12217	2.68417	2.41875	2.59153	2.84843	2.32392	2.49816	2.23322	2.42964	2.07828	2.24705	3.90298	3.36213	3.35062	3.53858
lacF	SAOUHSC_02451	lacF	Carbohydrates	-1	0				0.744754	1.67569	0.239045	0.285938	1	-0.0435411	-1.03064	0.940705	0.974073	1			SigB			1.13674	1.49869	1.12541	1.16627	1.35991	0.567077	1.14235	2.08702	0.325357	0.27168	0.894685	0.529108	1.17202	2.04402	1.24838
lacG	SAOUHSC_02449	lacG	Carbohydrates	-1	0				-0.551422	-1.46553	0.0140333	0.0202458	1	-0.186851	-1.13828	0.358511	0.463889	1			SigB			9.72621	9.65188	10.5363	10.7644	9.30861	9.07804	9.84424	3.3986	3.80757	2.6995	3.30189	8.58704	11.1927	9.47802	9.75259
lacR	SAOUHSC_02456	lacR	Regulation and Cell signaling	-1	0	U1187			-1.29005	-2.44537	7.90479e-14	2.478e-13	3.25361e-10	-0.228157	-1.17134	0.164913	0.247821	1			SigB			101.54	103.122	88.7575	116.698	129.199	126.664	110.997	20.6567	28.7103	17.7662	22.3778	109.95	113.118	95.0161	106.028
lctP1	SAOUHSC_00067	lctP1	Membrane Transport	1	0	U30, U29			-0.717288	-1.64409	3.31795e-05	6.30212e-05	0.136567	0.218293	1.16336	0.196006	0.286145	1	sigB		SigB			61.9489	99.164	74.4577	73.6433	77.1522	61.9192	74.7142	21.8685	27.0187	18.198	22.3617	82.3853	110.126	100.684	97.7319
lctP2	SAOUHSC_02648	lctP2	Membrane Transport	-1	0	U1283			-3.66717	-12.7037	0	0	0	-1.5829	-2.99572	9.08214e-10	7.23058e-09	3.73821e-06	Rex		SigB			1144.66	1640.96	1614.09	1216.65	2087.14	2678.15	1730.28	48.2559	94.3377	60.2202	67.6046	477.436	709.503	765.013	650.65
ldh1	SAOUHSC_00206	ldh1	Carbohydrates	1	0	U83			-4.55036	-23.4312	0	0	0	-1.65278	-3.1444	1.14655e-11	1.14171e-10	4.7192e-08	Rex		SigB			7271.55	7979.37	8711.37	6629.65	9075.76	11755.2	8570.49	100.988	267.815	177.9	182.234	2224.63	3377.83	3620.72	3074.39
ldh2	SAOUHSC_02922	ldh2	Carbohydrates	-1	0	U1453, U1454			0.0116081	1.00808	0.954406	0.978659	1	1.15135	2.22121	9.92103e-09	6.78322e-08	4.0835e-05			SigB			76.9357	130.049	82.6615	113.181	139.663	183.194	120.947	56.7212	62.7044	59.2467	59.5574	241.604	339.484	324.929	302.006
lepA	SAOUHSC_01688	lepA	Protein Metabolism	-1	0	U828			-0.75791	-1.69104	1.71797e-05	3.32449e-05	0.0707118	-0.803348	-1.74515	4.52002e-06	2.05801e-05	0.0186044			SigB			167.511	162.316	136.717	208.032	181.17	154.181	168.321	53.1915	47.4165	44.6128	48.4069	112.86	109.21	101.219	107.763
leuA	SAOUHSC_02285	leuA	Amino Acids and Derivatives	1	0	U1107			3.96107	15.574	0	0	0	5.61205	48.9096	0	0	0	CodY		SigB		activated	3.18732	3.41271	2.75395	2.28315	2.81937	3.75827	3.03579	22.237	20.7004	25.4847	22.8073	153.645	171.244	171.469	165.453
leuB	SAOUHSC_02286	leuB	Amino Acids and Derivatives	1	0	U1107			2.57485	5.95808	0	0	0	5.0838	33.9138	0	0	0	CodY		SigB		activated	4.74237	4.76375	4.7622	3.68395	4.18754	4.05565	4.36591	11.8165	10.665	15.3013	12.5942	166.422	164.674	166.819	165.972
leuC	SAOUHSC_02287	leuC	Amino Acids and Derivatives	1	0	U1107			1.96061	3.89227	0	0	0	5.24245	37.856	0	0	0	CodY		SigB		activated	3.16893	3.46743	2.81722	2.70718	3.19793	3.03268	3.06523	5.16502	5.33101	6.86275	5.78626	114.389	131.759	144.025	130.058
leuD	SAOUHSC_02288	leuD	Amino Acids and Derivatives	1	0	U1107			1.76162	3.39078	1.89654e-09	4.80084e-09	7.80616e-06	5.16913	35.9803	0	0	0	CodY		SigB		activated	4.02321	2.99215	2.94139	3.04818	3.82579	2.77897	3.26828	5.25579	3.89747	6.80481	5.31935	120.426	139.6	136.896	132.307
leuS	SAOUHSC_01875	leuS	Protein Metabolism	-1	0	U936, U937			-1.6543	-3.1477	0	0	0	-0.291985	-1.22432	0.106883	0.173405	1			SigB			94.7157	143.746	114.255	136.913	131.955	149.708	128.549	21.8127	21.3686	16.7916	19.991	116.711	120.378	116.081	117.723
lexA	SAOUHSC_01333	lexA	Regulation and Cell signaling	-1	0	U685			3.16169	8.94877	0	0	0	0.418911	1.33692	0.027659	0.0540064	1	LexA		SigB			785.2	444.862	559.667	399.914	460.897	460.608	518.525	2303.28	2275.38	2219.49	2266.05	675.141	892.642	773.024	780.269
lgt	SAOUHSC_00782	lgt	Protein Metabolism	1	0	U377			-1.59103	-3.01264	0	0	0	0.120907	1.08742	0.437003	0.545061	1						60.4824	66.5205	65.7112	59.2599	72.6517	70.8765	65.917	9.49593	14.6225	8.47642	10.8649	75.4659	84.7791	80.9506	80.3985
ligA	SAOUHSC_02122	ligA	DNA Metabolism	-1	0	U1045, U1046			-1.2473	-2.37396	1.31395e-12	3.87408e-12	5.40821e-09	-0.655709	-1.57539	0.000153648	0.000516678	0.632413			SigB			106.673	110.248	116.272	123.144	125.022	129.253	118.435	32.8986	19.2993	20.2605	24.1528	74.262	94.8847	84.5301	84.559
lipA	SAOUHSC_00861	lipA	Fatty Acids, Lipids, and Isoprenoids	1	0	U431, U430	U429	M3	-1.21346	-2.31893	1.55431e-15	5.2916e-15	6.39755e-12	-0.713119	-1.63934	1.89626e-06	9.09676e-06	0.00780502			SigB			258.752	270.81	266.827	311.237	343.024	308.082	293.122	60.8236	73.3138	52.0774	62.0716	185.492	205.043	210.147	200.227
lipL	SAOUHSC_00575	lipL	Fatty Acids, Lipids, and Isoprenoids	1	0	U263			-3.55475	-11.7513	0	0	0	-0.838179	-1.78779	1.19489e-05	5.02881e-05	0.0491818			SigB			1942.99	2483.84	1922.16	2233.11	2282.58	2784.36	2274.84	101.396	91.5593	90.0828	94.3461	1342.45	1433.53	1503.78	1426.59
lipM	SAOUHSC_01629	lipM	Fatty Acids, Lipids, and Isoprenoids	-1	0	U806			-0.611403	-1.52774	0.000591941	0.00100141	1	-0.116654	-1.08422	0.508291	0.611375	1	CodY		SigB			220.116	286.313	214.818	313.608	332.303	337.142	284.05	78.847	119.468	76.706	91.6738	299.968	312.977	266.586	293.177
lmrS	SAOUHSC_02418	lmrS	Membrane Transport	-1	0	U1173, U1174			0.0657655	1.04664	0.734098	0.785838	1	0.0804887	1.05738	0.670807	0.756864	1	SigB		SigB			36.1298	27.0575	37.4732	27.1836	29.2565	24.3996	30.25	18.3319	13.366	14.4505	15.3828	36.7229	31.2962	39.3336	35.7842
lpdA	SAOUHSC_01614	lpdA	Amino Acids and Derivatives	-1	0	U798	U800, U804	M3, M4	-3.00547	-8.03037	0	0	0	-1.49365	-2.81601	0	0	0			SigB			204.329	230.453	255.568	254.099	256.853	282.189	247.249	15.3973	14.2059	15.3792	14.9941	96.1234	98.6824	100.739	98.515
lpl3	SAOUHSC_00402	lpl3	Fatty Acids, Lipids, and Isoprenoids	1	0				1.87321	3.66347	8.79524e-10	2.26116e-09	3.62012e-06	0.570345	1.48488	0.0624022	0.110063	1	SaeR		SigB			1.62391	2.56919	2.57237	2.48804	5.43965	4.32058	3.16896	4.96909	6.94095	5.27836	5.72947	5.24068	4.91134	5.6454	5.2658
lpl8	SAOUHSC_00404	lpl8	Fatty Acids, Lipids, and Isoprenoids	1	0				0.830759	1.77862	0.00359355	0.00556682	1	0.665499	1.58612	0.0145818	0.0309375	1			SigB			6.42993	6.64306	4.73532	5.18501	7.73731	9.90436	6.7725	4.34928	6.32832	6.90192	5.85984	11.5515	13.1428	11.2577	11.984
lpl9	SAOUHSC_00405	lpl9	Fatty Acids, Lipids, and Isoprenoids	1	0	U167			0.509749	1.4238	0.0161932	0.0232234	1	0.708357	1.63394	0.000746718	0.00217515	1			SigB			82.7784	100.953	67.9419	87.6656	119.68	112.798	95.3026	53.3801	97.1098	51.1112	67.2004	176.601	192.993	152.845	174.146
lplA1	SAOUHSC_00963	lplA1	Amino Acids and Derivatives	-1	0	U496			-0.947552	-1.9286	8.02585e-08	1.8517e-07	0.000330344	-0.515839	-1.42983	0.00223808	0.00587123	1			SigB			55.3372	63.0878	49.9477	75.1348	69.784	67.2219	63.4189	12.3699	17.1757	18.6361	16.0605	55.1944	47.3298	45.9563	49.4935
lplA2	SAOUHSC_00308	lplA2	Amino Acids and Derivatives	1	0	U120			-2.02633	-4.07367	8.9817e-14	2.79854e-13	3.69687e-10	-1.63769	-3.11166	1.89071e-10	1.65226e-09	7.78215e-07			SigB			43.5093	42.5846	42.6983	48.8726	45.2772	41.681	44.1038	8.03593	3.86994	3.64577	5.18388	15.8143	17.247	14.6498	15.9037
lqo	SAOUHSC_02927	lqo	Carbohydrates	-1	0	U1460, U1462			-1.84765	-3.59912	0	0	0	-0.572244	-1.48683	0.000906766	0.00259364	1			SigB			2571.12	2734.18	2541.21	2743.97	2635.51	2786.64	2668.77	335.633	405.91	349.476	363.673	1869.99	1968.99	2196.34	2011.77
lrgA	SAOUHSC_00232	lrgA	Regulation and Cell signaling	1	0	U92			-1.68306	-3.21109	1.95222e-12	5.69881e-12	8.03532e-09	-0.282613	-1.2164	0.22781	0.322999	1			SigB			496.446	186.932	408.384	358.14	365.363	213.19	338.076	37.7637	68.1315	50.0185	51.9713	262.866	317.08	354.956	311.634
lrgB	SAOUHSC_00233	lrgB	Regulation and Cell signaling	1	0	U92			-2.59434	-6.03914	0	0	0	-1.01118	-2.01556	4.7563e-06	2.14937e-05	0.0195769			SigB			381.312	182.952	476.874	365.12	397.699	273.205	346.194	27.0153	33.2587	24.3908	28.2216	161.907	174.501	241.535	192.648
lspA	SAOUHSC_01162	lspA	Fatty Acids, Lipids, and Isoprenoids	1	0	U608			-1.36351	-2.57311	1.52051e-07	3.44059e-07	0.000625843	-1.02623	-2.0367	3.91557e-05	0.000149089	0.161165			SigB	repressed		101.461	87.9111	100.343	86.0878	81.064	56.0991	85.4942	16.8743	14.2364	17.2285	16.113	46.1356	45.1515	49.742	47.0097
ltaA	SAOUHSC_00952	ltaA	Virulence, Disease and Defense	-1	0	U487			-2.59413	-6.03826	0	0	0	-1.05695	-2.08053	3.20377e-10	2.71778e-09	1.31867e-06			SigB			250.522	159.538	196.388	175.949	203.782	147.294	188.912	16.2922	13.9379	15.2842	15.1714	106.709	104.423	93.4975	101.543
ltaS	SAOUHSC_00728	ltaS	Cell Wall and Capsule	1	0	U343			-1.36393	-2.57386	4.06875e-12	1.16137e-11	1.6747e-08	-0.939252	-1.91753	1.72417e-06	8.33921e-06	0.00709667	VraR		SigB	repressed		894.556	945.623	748.169	1099.02	1028.85	802.192	919.735	170.084	155.536	193.635	173.085	564.22	533.953	507.707	535.294
lukD	SAOUHSC_01954	lukD	Virulence, Disease and Defense	-1	0				0.972129	1.96173	0.0126257	0.0183113	1	0.461715	1.37718	0.211797	0.304596	1	SaeR		SigB			3.69439	1.10879	2.28376	0.961462	1.07798	1.43844	1.7608	1.48891	1.44427	2.06742	1.66687	2.4326	2.69422	2.99748	2.7081
lukE	SAOUHSC_01955	lukE	Virulence, Disease and Defense	-1	0				1.9879	3.9666	1.31524e-07	2.98759e-07	0.000541351	0.659171	1.57917	0.0813898	0.13769	1	SaeR		SigB			2.05516	0.688141	1.3177	1.44587	0.936628	1.07407	1.25293	2.06628	3.24926	2.05829	2.45795	3.00645	1.91715	1.67177	2.19846
lukG	SAOUHSC_02241	lukG	Virulence, Disease and Defense	-1	0	U1082			-3.87386	-14.6605	0	0	0	-1.42856	-2.69178	0.000910131	0.00260146	1	SaeR					175.674	436.634	228.423	405.595	701.87	2049.55	666.29	21.0487	23.656	22.3371	22.3473	219.216	323.603	298.174	280.331
lukH	SAOUHSC_02243	lukH	Virulence, Disease and Defense	-1	0	U1082			-2.44755	-5.45488	2.46363e-09	6.19823e-09	1.01403e-05	-1.10914	-2.15717	0.00614301	0.0144897	1	SaeR					34.2571	89.6661	46.4181	86.5585	140.359	315.655	118.819	8.09312	16.2457	8.26772	10.8688	52.6041	64.1483	69.2238	61.9921
luxS	SAOUHSC_02375	luxS	Amino Acids and Derivatives	1	0	U1147			-0.323468	-1.25134	0.0698829	0.0925477	1	-0.0739176	-1.05257	0.675192	0.760977	1	CymR		SigB			237.382	294.189	241.988	347.653	351.776	332.444	300.905	102.477	133.193	117.518	117.729	254.807	345.486	361.857	320.717
lyrA	SAOUHSC_02611	lyrA	Hypothetical Protein	1	0	U1260			-0.0107968	-1.00751	0.950128	0.975278	1	-0.0878918	-1.06282	0.609345	0.700381	1			SigB			299.492	223.714	234.03	363.703	240.601	222.634	264.029	129.842	141.955	113.288	128.362	304.222	286.152	243.643	278.006
lysA	SAOUHSC_01401	lysA	Amino Acids and Derivatives	1	0	U723, U721			-0.581542	-1.49645	0.000863688	0.00143634	1	1.71142	3.27484	0	0	0	CodY		SigB			88.5953	121.761	94.4663	122.327	120.373	116.624	110.691	34.0747	38.2472	36.0884	36.1368	368.043	411.38	438.947	406.123
lysC	SAOUHSC_01394	lysC	Amino Acids and Derivatives	1	0	U721			3.72795	13.2503	0	0	0	3.50992	11.3918	0	0	0	CodY		SigB		activated	11.2486	7.75443	5.64833	5.06893	7.44682	5.7949	7.16033	35.0276	64.7282	40.5547	46.7702	93.4915	88.2341	90.6234	90.783
lysP	SAOUHSC_01787	lysP	Amino Acids and Derivatives	-1	0	U878, U879, U880	U881	M3	-1.33338	-2.51992	2.08755e-12	6.06805e-12	8.59237e-09	-0.544899	-1.45892	0.00247426	0.00640506	1	SigB		SigB			37.3297	49.3465	56.1241	41.2101	47.5223	39.1989	45.1219	9.20718	10.2599	6.97858	8.8152	27.5136	37.8766	39.1648	34.8517
lysS	SAOUHSC_00493	lysS	Protein Metabolism	1	0	U208			-2.57483	-5.95801	0	0	0	-1.07848	-2.11181	1.98394e-08	1.29617e-07	8.16589e-05			SigB			1368.47	1272.05	1358.5	1448.76	1148.6	1095.87	1282.04	104.915	107.105	103.563	105.194	625.49	663.762	753.775	681.009
lytH	SAOUHSC_01739	lytH	Virulence, Disease and Defense	-1	0	U849, U850			-0.561707	-1.47601	0.00233156	0.00370308	1	0.205332	1.15295	0.263571	0.362102	1			SigB			633.613	455.582	490.618	552.378	426.634	539.267	516.349	174.03	150.529	185.785	170.115	717.144	622.079	659.848	666.357
lytM	SAOUHSC_00248	lytM	Protein Metabolism	1	0	U101, U100			-0.304194	-1.23473	0.130553	0.165138	1	-0.388437	-1.30897	0.0507016	0.0916101	1	WalR		SigB			121.204	86.1268	111.209	112.568	84.8437	56.0923	95.3407	40.4829	35.6517	36.7223	37.6189	69.6953	87.7649	88.1831	81.8811
lytN	SAOUHSC_01219	lytN	Cell Wall and Capsule	1	0				1.79634	3.47338	1.4774e-08	3.53544e-08	6.08096e-05	0.178377	1.13161	0.579681	0.677446	1			SigB			3.32792	2.78577	3.32615	2.86158	2.14864	2.29263	2.79045	2.90951	5.53369	5.9085	4.7839	3.76191	3.59462	3.27701	3.54452
lytR	SAOUHSC_00231	lytR	Regulation and Cell signaling	1	0	U91			-2.42706	-5.37796	8.99281e-15	2.96115e-14	3.70144e-11	-0.167102	-1.1228	0.552425	0.652127	1			SigB			38.5293	46.4858	26.3465	44.4902	60.1224	51.0966	44.5118	5.38231	3.6988	2.85979	3.9803	38.7641	51.6924	42.6017	44.3527
lytS	SAOUHSC_00230	lytS	Regulation and Cell signaling	1	0	U91			-0.308071	-1.23805	0.139689	0.175507	1	0.317266	1.24597	0.115466	0.184926	1			SigB			20.3828	20.8714	16.4264	20.536	32.4316	26.59	22.873	7.39092	11.5513	8.28156	9.07459	27.6085	34.3605	33.5819	31.8503
malA	SAOUHSC_01601	malA	Carbohydrates	-1	0	U793			-1.38797	-2.61711	3.14047e-07	6.96829e-07	0.00129262	-0.712941	-1.63914	0.00571266	0.0135758	1	CcpA	MalR	SigB			15.6373	21.0653	20.3867	15.8341	20.3146	31.579	20.8028	3.25575	3.87589	4.52076	3.88413	12.106	16.3998	14.4457	14.3171
malE	SAOUHSC_00176	malE	Carbohydrates	1	0				0.90802	1.87647	0.0275108	0.0384106	1	0.568483	1.48296	0.129805	0.204078	1	CcpA	MalR	SigB			0.76676	0.91901	1.2146	0.572133	0.722721	0.97366	0.86148	0.51191	1.27687	0.666386	0.818389	1.29781	1.50926	1.50409	1.43705
malF	SAOUHSC_00177	malF	Carbohydrates	1	0				1.21477	2.32103	7.03373e-06	1.40675e-05	0.0289508	0.799509	1.74051	0.00148857	0.00403089	1	CcpA	MalR	SigB			2.02624	1.78095	1.49416	1.7778	2.22901	2.50962	1.96963	1.98834	2.95975	1.80349	2.25053	3.64246	3.96216	3.83194	3.81219
malK	SAOUHSC_00175	malK	Carbohydrates	1	0				0.261394	1.19864	0.573474	0.63282	1	0.469012	1.38416	0.199581	0.290069	1	CcpA	MalR	SigB			0.807517	0.851716	0.703536	0.729079	0.772846	0.563978	0.738112	0.296516	0.554707	0.463193	0.438139	1.20278	1.16562	1.08903	1.15248
malR	SAOUHSC_01602	malR	Carbohydrates	-1	0	U793			-1.1096	-2.15785	0.00037677	0.000650497	1	-1.09764	-2.14004	0.000103098	0.000356599	0.424352	CcpA	MalR	SigB			12.6044	8.93926	10.2585	6.56405	8.18081	7.372	8.98649	1.91514	1.79138	2.32686	2.01113	4.12704	4.12276	5.78338	4.67773
manA	SAOUHSC_02385	manA	Carbohydrates	-1	0	U1155, U1157			-0.566796	-1.48123	0.00367267	0.00568083	1	-0.392665	-1.31282	0.0374381	0.0701708	1	SigB		SigB			59.8336	61.5826	44.7709	49.3651	64.2868	56.9139	56.1255	19.4472	22.5975	13.7322	18.5923	48.4855	54.2327	40.8805	47.8662
manP	SAOUHSC_02975	manP	Carbohydrates	1	0				1.49727	2.82307	0	0	0	0.735384	1.66484	3.70652e-06	1.71416e-05	0.015256	CcpA		SigB			31.6889	26.6158	26.8965	27.6494	26.903	27.5402	27.8823	34.2162	40.5942	40.4941	38.4348	48.7299	53.0345	54.0834	51.9493
map	SAOUHSC_02102	map	Protein Metabolism	-1	0	U1031, U1032, U1034			-1.77481	-3.42192	0	0	0	-1.04699	-2.06622	8.77606e-09	6.08119e-08	3.61223e-05			SigB			615.985	635.059	559.955	690.646	670.073	679.622	641.89	125.79	72.2215	74.1547	90.7222	380.949	325.683	334.097	346.91
map_2	SAOUHSC_02160	map_2	Virulence, Disease and Defense	-1	0	U1065			0.955158	1.93879	1.11997e-07	2.55958e-07	0.00046098	-0.341564	-1.26713	0.0578449	0.102758	1	SaeR		SigB			192.261	175.146	199.335	208.823	197.08	231.952	200.766	188.8	173.721	205.648	189.389	163.947	167.128	201.347	177.474
mazE	SAOUHSC_02304	mazE	Regulation and Cell signaling	-1	0	U1112, U1113			2.15886	4.46563	0	0	0	0.575163	1.48985	0.00124428	0.00341431	1			SigB			117.183	163.156	118.275	153.637	168.311	177.445	149.668	319.387	360.929	300.888	327.068	267.896	248.592	231.226	249.238
mazF	SAOUHSC_02303	mazF	Regulation and Cell signaling	-1	0	U1112, U1113			1.57777	2.98507	0	0	0	0.664875	1.58543	4.11921e-05	0.000156264	0.169547			SigB			370.782	343.502	289.221	371.294	423.708	458.16	376.111	539.037	661.082	453.711	551.277	774.701	668.634	553.406	665.581
mccA	SAOUHSC_00421	mccA	Amino Acids and Derivatives	1	0	U177			1.37029	2.58523	1.22101e-06	2.61209e-06	0.00502567	0.373635	1.29561	0.177459	0.263699	1	CymR		SigB			3.58538	2.64032	4.06772	2.94283	3.32324	1.64359	3.03385	3.64715	4.10483	3.89082	3.88093	3.87897	5.29524	4.26899	4.48107
mccB	SAOUHSC_00422	mccB	Amino Acids and Derivatives	1	0	U177			0.193702	1.14369	0.412987	0.471396	1	0.0093928	1.00653	0.967209	0.993024	1	CymR		SigB			12.4116	17.4546	14.6227	14.5805	14.0441	7.81702	13.4884	5.62563	7.54897	9.41825	7.53095	14.2984	15.1963	16.1805	15.2251
mcsA	SAOUHSC_00503	mcsA	Protein Metabolism	1	0	U216	U214	M3	1.58988	3.01023	0	0	0	0.388876	1.30937	0.0190365	0.0389047	1	CtsR		SigB			77.7862	97.5346	76.8318	115.042	104.555	107.459	96.5347	130.496	134.518	158.955	141.323	140.437	144.698	139.382	141.506
mdeA	SAOUHSC_02700	mdeA	Hypothetical Protein	-1	0	U1314, U1316			0.00465559	1.00323	0.978175	0.998778	1	0.566249	1.48067	0.000534923	0.00160711	1	Zur		SigB			30.2076	32.5147	34.2602	26.6147	33.3023	22.9785	29.9797	14.3742	13.8934	15.6555	14.641	47.1922	50.5186	51.6781	49.7963
mdh	SAOUHSC_00337	mdh	Amino Acids and Derivatives	-1	0	U134	U135	M3	2.13144	4.38155	0	0	0	3.89936	14.922	0	0	0	CodY	SigB	SigB			38.7396	37.9828	31.056	38.2723	46.768	42.5285	39.2245	71.4491	78.9982	99.7359	83.3944	574.387	699.899	691.938	655.408
menA	SAOUHSC_00980	menA	Cofactors, Vitamins, Prosthetic Groups, Pigments	-1	0	U509			-2.2314	-4.69591	0	0	0	-1.15742	-2.23059	2.31216e-11	2.234e-10	9.51686e-08			SigB	repressed		185.735	249.067	192.728	274.748	264.712	197.654	227.441	21.2369	32.2155	18.325	23.9258	109.966	115.27	116.646	113.961
menB	SAOUHSC_00985	menB	Cofactors, Vitamins, Prosthetic Groups, Pigments	1	0	U510, U508			-2.06325	-4.17925	0	0	0	-1.14334	-2.20891	7.31585e-10	5.91592e-09	3.0112e-06			SigB			341.718	479.822	509.606	466.222	522.107	618.602	489.68	58.9163	53.7195	58.7781	57.138	231.656	242.446	272.511	248.871
menC	SAOUHSC_01915	menC	Cofactors, Vitamins, Prosthetic Groups, Pigments	-1	0	U957			-1.70796	-3.26698	2.01061e-13	6.14836e-13	8.27569e-10	-0.402449	-1.32175	0.0389908	0.0726511	1			SigB			17.1667	22.0885	21.3761	19.6101	24.0658	23.661	21.3281	3.57417	3.4445	2.53785	3.18551	17.7108	18.5208	18.0596	18.0971
menD	SAOUHSC_00983	menD	Cofactors, Vitamins, Prosthetic Groups, Pigments	1	0	U510, U508			-0.268195	-1.2043	0.0919667	0.119137	1	-0.640238	-1.55859	4.21116e-05	0.000159165	0.173331			SigB			44.4916	49.9994	49.3761	43.0826	48.1575	47.297	47.0674	19.303	21.3453	16.8617	19.17	28.8449	36.3705	36.5726	33.9293
menE	SAOUHSC_01916	menE	Cofactors, Vitamins, Prosthetic Groups, Pigments	-1	0	U957			-0.667727	-1.58857	0.00229408	0.00364995	1	0.0293593	1.02056	0.883433	0.931884	1			SigB			11.0307	12.9623	11.3482	11.6618	14.7264	15.372	12.8502	3.74224	4.94173	3.26678	3.98358	15.1799	14.031	14.7145	14.6418
menF	SAOUHSC_00982	menF	Cofactors, Vitamins, Prosthetic Groups, Pigments	1	0	U510, U508			-0.423257	-1.34095	0.0473722	0.0641816	1	-1.12133	-2.17547	9.67928e-08	5.63506e-07	0.000398399			SigB	repressed		32.774	35.4295	27.5804	31.9443	44.2847	32.9915	34.1674	10.4093	18.2586	9.23175	12.6332	15.0508	20.7425	17.0352	17.6095
menH	SAOUHSC_00984	menH	Cofactors, Vitamins, Prosthetic Groups, Pigments	1	0	U510, U508			-1.51111	-2.8503	2.42512e-11	6.69469e-11	9.98178e-08	-1.08253	-2.11774	4.00721e-07	2.13709e-06	0.00164937			SigB			55.2504	57.5766	59.5695	47.7927	56.2909	55.235	55.2859	11.0347	9.46935	7.80168	9.43525	27.8216	28.0848	31.7281	29.2115
mepA	SAOUHSC_00315	mepA	Cofactors, Vitamins, Prosthetic Groups, Pigments	1	0	U124			-0.751728	-1.68381	0.000956285	0.00158075	1	-0.498599	-1.41284	0.0167789	0.034827	1	MepR		SigB			16.0853	12.299	12.6883	11.6999	11.5773	9.26392	12.2689	3.18132	3.21902	4.1882	3.52951	9.3741	9.7755	9.994	9.71454
mepB	SAOUHSC_00316	mepB	Cofactors, Vitamins, Prosthetic Groups, Pigments	1	0				-0.018338	-1.01279	0.935876	0.963739	1	0.0282825	1.0198	0.894004	0.939871	1			SigB			28.5498	24.0335	25.9564	26.5688	25.8167	19.6587	25.0973	15.319	10.8187	9.80267	11.9801	28.4494	32.3383	25.6685	28.8187
mepR	SAOUHSC_00314	mepR	Regulation and Cell signaling	1	0	U124			2.56169	5.90398	0	0	0	0.422794	1.34052	0.0096479	0.0215585	1	MepR		SigB			166.142	132.856	131.088	164.091	172.074	162.816	154.844	363.171	538.252	444.81	448.744	236.42	247.916	212.578	232.305
metC	SAOUHSC_00340	metC	Amino Acids and Derivatives	-1	0	U134	U135	M3	2.76099	6.7786	0	0	0	5.03074	32.6891	0	0	0	CodY	SigB	SigB			2.67294	3.15487	2.359	2.75806	4.38545	4.03841	3.22812	6.30959	16.7	9.71029	10.9066	101.31	123.701	129.909	118.307
metE	SAOUHSC_00338	metE	Amino Acids and Derivatives	-1	0	U134	U135	M3	3.46315	11.0284	0	0	0	5.66013	50.5673	0	0	0	CodY	SigB	SigB			12.013	13.6005	10.1133	11.917	16.6557	17.1848	13.5807	62.9167	60.752	93.4346	72.3678	742.163	801.269	760.583	768.005
metF	SAOUHSC_00339	metF	Amino Acids and Derivatives	-1	0	U134	U135	M3	3.30428	9.87843	0	0	0	5.27299	38.666	0	0	0	CodY	SigB	SigB		activated	6.97963	6.26164	5.18496	6.28191	8.945	6.86772	6.75348	24.48	29.1528	43.2104	32.2811	278.586	287.753	308.048	291.462
metI	SAOUHSC_00341	metI	Amino Acids and Derivatives	-1	0	U134	U135	M3	3.89709	14.8985	0	0	0	5.08898	34.0358	0	0	0	CodY	SigB	SigB			4.65814	4.65898	3.24412	5.14173	4.86809	4.16678	4.45631	11.6487	73.0992	17.045	33.931	151.773	185.817	172.937	170.175
metK	SAOUHSC_01909	metK	Amino Acids and Derivatives	-1	0	U954			-2.62547	-6.17084	0	0	0	-0.849632	-1.80204	2.74502e-06	1.28538e-05	0.0112985			SigB			555.904	548.461	499.226	633.035	529.3	409.127	529.176	47.1047	36.4727	41.1043	41.5605	342.192	306.104	335.425	327.907
metN1	SAOUHSC_00842	metN1	Amino Acids and Derivatives	1	0	U421, U420	U419	M4	2.79562	6.9433	0	0	0	2.11167	4.3219	0	0	0	CodY	SigB	SigB			40.6167	29.6992	23.7508	19.9316	22.3312	17.9342	25.7106	65.1308	124.168	75.7591	88.3528	130.81	128.038	113.748	124.199
metN2	SAOUHSC_00423	metN2	Amino Acids and Derivatives	1	0	U178			7.2728	154.643	0	0	0	5.44337	43.5128	0	0	0	CymR		SigB			2.24688	1.51914	1.50581	1.84421	2.20555	2.328	1.9416	109.635	188.973	144.413	147.674	86.4828	105.852	91.5268	94.6206
metP1	SAOUHSC_00843	metP1	Amino Acids and Derivatives	1	0	U421, U420	U419	M4	1.92475	3.79672	0	0	0	2.46769	5.53158	0	0	0	CodY	SigB	SigB			25.9881	18.2513	18.5654	10.7699	14.6308	12.4561	16.7769	27.1312	36.3166	30.3251	31.2576	91.6724	102.057	118.086	103.939
metP2	SAOUHSC_00424	metP2	Amino Acids and Derivatives	1	0	U178			6.5323	92.5587	0	0	0	5.93473	61.1689	0	0	0	CymR		SigB			3.08985	2.95197	2.12805	1.65398	2.03575	1.74247	2.26701	60.5519	129.35	120.596	103.499	129.439	168.569	170.063	156.024
metQ1	SAOUHSC_00844	metQ1	Amino Acids and Derivatives	1	0	U421, U420	U419	M4	2.90396	7.48481	0	0	0	2.67657	6.39333	0	0	0	CodY	SigB	SigB			119.083	82.862	74.5827	73.0409	77.5117	70.2761	82.8928	264.48	277.242	361.537	301.086	464.116	693.752	629.492	595.787
metQ2	SAOUHSC_00426	metQ2	Amino Acids and Derivatives	1	0	U178			6.11365	69.2455	0	0	0	5.09761	34.24	0	0	0	CymR		SigB			25.6635	22.3719	17.9938	18.6471	21.0553	17.4199	20.5252	516.459	693.721	864.434	691.538	617.538	925.456	826.389	789.794
metS	SAOUHSC_00461	metS	Protein Metabolism	1	0	U195	U194	M3	-0.705672	-1.6309	2.76474e-05	5.27814e-05	0.113797	0.0310189	1.02173	0.852523	0.908123	1			SigB			124.419	172.722	132.269	175.745	176	168.234	158.231	40.2433	61.0405	42.1674	47.8171	190.003	173.342	178.414	180.586
metX	SAOUHSC_00013	metX	Amino Acids and Derivatives	1	0	U7	U6	M3	3.65021	12.5552	0	0	0	2.63865	6.2275	0	0	0	CodY					8.14367	7.80124	8.18937	6.98463	8.90329	6.48188	7.75068	38.5549	51.1223	53.6228	47.7667	51.3644	57.2658	54.2963	54.3089
mfd	SAOUHSC_00477	mfd	DNA Metabolism	1	0	U201			-0.965046	-1.95213	1.19462e-09	3.05028e-09	4.91705e-06	0.346759	1.2717	0.0249055	0.0494506	1			SigB			42.8537	47.3103	41.2103	47.8321	43.4536	50.8788	45.5898	9.79416	13.8938	10.8282	11.5054	63.9238	64.5946	66.3512	64.9565
mgrA	SAOUHSC_00694	mgrA	Regulation and Cell signaling	-1	0	U328			-1.0658	-2.09334	0.705169	0.75902	1	-1.98728	-3.96489	0.431764	0.540827	1			SigB			0	0.175523	0	0	0.159269	0	0.0557986	0	0	0	0	0	0	0	0
mgtE	SAOUHSC_00945	mgtE	Membrane Transport	1	0	U479			-1.35679	-2.56115	8.43769e-14	2.63702e-13	3.47296e-10	0.0682576	1.04845	0.689336	0.774163	1			SigB			53.7366	47.6251	50.4652	52.875	53.1641	45.7638	50.605	8.22158	10.3269	10.4579	9.66881	50.4416	65.958	62.4621	59.6206
mhA	SAOUHSC_01443	mhA	Hypothetical Protein	1	0	U741			-1.2868	-2.43987	0.00222919	0.00355496	1	0.361895	1.28511	0.250861	0.347775	1			SigB			5.29345	9.49918	5.06603	8.87062	14.6005	7.92215	8.54198	2.42966	2.02013	0.632569	1.69412	13.3461	12.9622	10.5099	12.2728
mhqE	SAOUHSC_02824	mhqE	Hypothetical Protein	-1	0				-1.1645	-2.24156	0.000741846	0.00124275	1	-0.195925	-1.14546	0.453498	0.561721	1			SigB			6.12	9.05271	7.0935	5.88083	7.61917	8.48897	7.37586	1.37026	1.36716	1.99781	1.57841	6.11413	8.77242	6.84438	7.24364
mhqR	SAOUHSC_02826	mhqR	Regulation and Cell signaling	-1	0	U1391			1.45816	2.74758	4.95495e-10	1.28429e-09	2.03946e-06	0.296871	1.22848	0.204532	0.295698	1			SigB			35.67	34.5767	26.3144	49.5207	49.9072	38.2327	39.037	48.6491	57.6398	50.8585	52.3825	54.8374	58.8436	47.2804	53.6538
miaA	SAOUHSC_01280	miaA	RNA Metabolism	1	0	U658			0.48443	1.39903	0.00287021	0.00451943	1	0.25538	1.19365	0.108517	0.175434	1			SigB			53.1424	42.1299	34.9628	51.7824	51.6767	42.0582	45.9587	30.6965	33.9456	29.432	31.358	57.6727	64.0706	62.1724	61.3052
miaB	SAOUHSC_01269	miaB	RNA Metabolism	1	0	U654, U653	U652	M3	-0.85106	-1.80383	8.90014e-07	1.924e-06	0.0036633	-0.0777528	-1.05537	0.650193	0.738719	1			SigB			210.616	176.898	154.496	202.923	197.454	189.181	188.595	47.1504	62.9436	44.1103	51.4014	198.739	213.9	187.502	200.047
mnaA	SAOUHSC_02352	mnaA	Cell Wall and Capsule	-1	0	U1133, U1135	U1134	M3	-0.82982	-1.77746	5.10905e-06	1.03336e-05	0.0210289	-0.0752575	-1.05355	0.677654	0.763543	1			SigB			333.281	505.384	420.482	450.975	474.132	523.098	451.225	123.461	111.591	135.262	123.438	414.533	475.891	551.234	480.553
mnhA	SAOUHSC_00889	mnhA	Membrane Transport	-1	0	U442	U444	M4	-1.19519	-2.28976	3.10563e-12	8.93899e-12	1.27828e-08	-0.178969	-1.13207	0.292791	0.394994	1			SigB			197.599	205.227	207.029	228.398	240.391	224.873	217.253	40.8998	54.9326	44.0379	46.6234	203.23	210.573	230.735	214.846
mnhA2	SAOUHSC_00625	mnhA2	Membrane Transport	1	0	U284			-1.89174	-3.71082	2.9976e-14	9.61663e-14	1.23381e-10	-0.226505	-1.17	0.357384	0.462722	1	SigB		SigB			55.0515	146.005	134.431	96.216	140.43	142.396	119.088	13.7519	20.108	13.7217	15.8605	84.7048	132.048	127.885	114.879
mnhB	SAOUHSC_00888	mnhB	Membrane Transport	-1	0	U442	U444	M4	-2.87612	-7.34172	0	0	0	-0.369358	-1.29178	0.0282429	0.0550287	1			SigB			256.902	287.931	260.604	276.343	292.587	286.631	276.833	17.6448	18.6932	18.7706	18.3696	224.534	231.847	262.936	239.772
mnhB2	SAOUHSC_00626	mnhB2	Membrane Transport	1	0	U284			-1.44924	-2.73065	7.46387e-06	1.48627e-05	0.0307213	-0.150717	-1.11012	0.604704	0.697383	1	SigB		SigB			13.945	29.8191	38.9044	22.7209	43.9897	52.7461	33.6875	6.30514	6.43382	5.37238	6.03711	28.4824	39.4856	34.806	34.258
mnhC	SAOUHSC_00887	mnhC	Membrane Transport	-1	0	U442	U444	M4	-2.91553	-7.54506	0	0	0	-0.605846	-1.52187	0.000848839	0.00244152	1			SigB			231.873	249.619	254.515	253.39	289.076	280.672	259.858	18.0053	12.9196	18.7509	16.5586	162.33	186.437	225.14	191.302
mnhC2	SAOUHSC_00627	mnhC2	Membrane Transport	1	0	U284			-1.12805	-2.18564	0.000141815	0.000255341	0.583709	0.146474	1.10686	0.569854	0.667478	1	SigB		SigB			16.1911	31.1728	37.8608	19.8286	33.6155	45.3859	30.6758	5.89809	8.2386	6.63372	6.92347	36.3658	37.3621	40.8982	38.2087
mnhD	SAOUHSC_00886	mnhD	Membrane Transport	-1	0	U442	U444	M4	-3.20705	-9.23458	0	0	0	-0.868934	-1.82631	8.58257e-08	5.02501e-07	0.000353258			SigB			154.705	178.51	195.29	181.428	201.612	191.347	183.815	8.75376	10.9852	9.56924	9.7694	95.3878	108.639	134.619	112.882
mnhD2	SAOUHSC_00628	mnhD2	Membrane Transport	1	0	U284			-1.61829	-3.0701	3.75255e-14	1.19363e-13	1.54455e-10	0.116963	1.08445	0.554522	0.653986	1	SigB		SigB			22.27	35.1917	42.2198	24.307	42.1836	41.0113	34.5306	5.11089	6.78099	4.75631	5.5494	34.1852	44.7624	47.5532	42.1669
mnhE	SAOUHSC_00885	mnhE	Membrane Transport	-1	0	U442	U444	M4	-3.08906	-8.50941	0	0	0	-0.687041	-1.60998	0.0001632	0.000544352	0.67173			SigB			232.931	254.903	246.229	243.494	267.835	260.047	250.906	17.1266	12.4774	13.0678	14.2239	182.621	161.124	178.699	174.148
mnhE2	SAOUHSC_00629	mnhE2	Membrane Transport	1	0	U284			-0.24677	-1.18655	0.298756	0.351538	1	0.352579	1.27684	0.108702	0.175665	1	SigB		SigB			19.8258	28.7203	29.8059	21.245	35.1381	32.0522	27.7979	10.6166	11.7694	11.9337	11.4399	28.8807	41.8289	49.0185	39.9093
mnhF	SAOUHSC_00884	mnhF	Membrane Transport	-1	0	U442	U444	M4	-3.39648	-10.5303	0	0	0	-0.882149	-1.84312	4.04914e-08	2.49122e-07	0.000166663			SigB			247.6	239.098	270.154	244.812	264.822	257.268	253.959	11.074	11.7394	12.3975	11.737	141.779	153.296	168.11	154.395
mnhF2	SAOUHSC_00630.1	mnhF2	Membrane Transport	-1	0				-0.983232	-1.97689	0.00217739	0.00347504	1	0.751982	1.68411	0.00432031	0.0106163	1			SigB			12.8755	22.8909	27.8121	18.4941	20.3044	25.6925	21.3449	3.22351	6.70042	6.1545	5.35948	34.8687	41.9375	44.9887	40.5983
mnhG	SAOUHSC_00883	mnhG	Membrane Transport	-1	0	U442	U444	M4	-3.12113	-8.70072	0	0	0	-0.599997	-1.51571	0.000616225	0.00183132	1			SigB			924.901	995.434	970.767	1025.58	1082.72	966.661	994.344	64.2941	44.9266	56.0346	55.0851	745.41	733.903	723.704	734.339
mnhG2	SAOUHSC_00632	mnhG2	Membrane Transport	1	0	U284			-2.08948	-4.25595	4.05898e-13	1.22663e-12	1.67067e-09	0.417349	1.33547	0.10468	0.170638	1	SigB		SigB			48.4859	72.6686	79.4055	46.9313	77.9565	60.5178	64.3276	8.51175	6.41357	7.01752	7.31428	70.3125	114.521	106.115	96.9831
mnmA	SAOUHSC_01726	mnmA	Cofactors, Vitamins, Prosthetic Groups, Pigments	-1	0	U841			-2.25633	-4.77773	0	0	0	-0.519182	-1.43314	0.000785645	0.00227887	1			SigB	repressed		246.108	210.953	210.928	263.526	218.529	205.23	225.879	22.8397	24.6748	21.816	23.1102	170.097	188.309	171.901	176.769
mntA	SAOUHSC_00637	mntA	Membrane Transport	-1	0	U287			-0.164498	-1.12078	0.305477	0.358218	1	0.625603	1.54286	9.1307e-05	0.000320907	0.37582	MntR		SigB			848.399	638.33	607.49	740.86	800.586	677.154	718.803	269.452	371.526	302.143	314.374	1292.03	1204.9	1215.58	1237.5
mntB	SAOUHSC_00636	mntB	Membrane Transport	-1	0	U287			-1.7056	-3.26165	0	0	0	0.26923	1.20516	0.0900275	0.150204	1	MntR		SigB			774.789	734.442	678.932	773.574	795.528	610.898	728.027	99.4811	110.244	116.462	108.729	987.136	913.741	1037.27	979.383
mntC	SAOUHSC_00634	mntC	Membrane Transport	-1	0	U287			-2.05853	-4.16563	0	0	0	-0.156395	-1.1145	0.38352	0.491306	1	MntR		SigB			6479.75	5756.76	4950.2	6256.27	5179.62	5773.33	5732.66	563.514	710.039	744.553	672.702	5192.16	6286.8	5851.42	5776.79
mntH	SAOUHSC_01053	mntH	Membrane Transport	-1	0				0.688204	1.61128	0.824874	0.867803	1	1.66072	3.16174	0.405994	0.514334	1	MntR		SigB			0	0	0	0	0	0	0	0	0	0	0	0.0610057	0	0	0.0203352
mntR	SAOUHSC_00638	mntR	Regulation and Cell signaling	1	0	U288			0.134751	1.0979	0.487642	0.546754	1	-0.621787	-1.53878	0.00134447	0.0036648	1			SigB			882.942	440.044	624.41	586.828	562.106	623.637	619.994	377.692	263.93	347.599	329.74	468.627	469.136	417.618	451.794
moaA	SAOUHSC_02536	moaA	Cofactors, Vitamins, Prosthetic Groups, Pigments	-1	0	U1216			-2.0954	-4.27344	0	0	0	-0.420519	-1.33841	0.00708253	0.016442	1						94.9924	84.5597	82.9253	84.6555	87.7203	93.566	88.0699	11.7754	9.72445	8.45157	9.98381	69.3891	74.7964	76.6778	73.6211
moaB	SAOUHSC_02544	moaB	Cofactors, Vitamins, Prosthetic Groups, Pigments	-1	0	U1216			-1.51898	-2.86589	1.58748e-08	3.79227e-08	6.53408e-05	-0.652943	-1.57237	0.00939116	0.0210649	1						56.3121	54.4141	53.6042	57.9906	71.6918	72.0624	61.0125	11.8799	10.8119	8.35939	10.3504	40.375	48.684	41.5094	43.5228
moaC	SAOUHSC_02543	moaC	Cofactors, Vitamins, Prosthetic Groups, Pigments	1	0	U1215			not detectable	not detectable	not detectable	not detectable	not detectable	not detectable	not detectable	not detectable	not detectable	not detectable						0	0	0	0	0	0	0	0	0	0	0	0	0	0	0
moaD	SAOUHSC_02538	moaD	Cofactors, Vitamins, Prosthetic Groups, Pigments	-1	0	U1216			-1.35294	-2.55432	0.000163956	0.000293537	0.674841	-0.519239	-1.4332	0.083672	0.140914	1						18.9456	28.9747	27.31	27.0575	33.5445	26.4636	27.0493	7.30456	4.33809	3.6224	5.08835	22.928	18.7524	21.8029	21.1611
moaE	SAOUHSC_02540	moaE	Cofactors, Vitamins, Prosthetic Groups, Pigments	-1	0	U1216			0.377599	1.29918	0.0962111	0.124256	1	0.0860147	1.06143	0.69456	0.777164	1						19.8357	26.5004	27.9646	27.3518	38.759	40.7686	30.1967	20.576	20.8927	16.1185	19.1957	34.3458	37.6306	35.8458	35.9408
mobA	SAOUHSC_02537	mobA	Cofactors, Vitamins, Prosthetic Groups, Pigments	-1	0	U1216			-1.12772	-2.18513	2.5445e-05	4.87124e-05	0.104732	-0.344934	-1.27009	0.174436	0.259855	1						44.0371	52.2145	48.5728	45.4846	57.2795	42.3153	48.3173	11.6664	12.8581	8.0526	10.859	31.6406	52.1081	44.9072	42.8853
mobB	SAOUHSC_02541	mobB	Cofactors, Vitamins, Prosthetic Groups, Pigments	-1	0	U1216			1.00635	2.00882	8.86856e-06	1.75664e-05	0.036503	-0.208743	-1.15568	0.355795	0.461244	1						19.521	22.6099	19.6516	26.0554	28.0825	31.3082	24.5381	24.1166	28.8242	19.7086	24.2165	15.9647	27.0868	28.5406	23.864
modA	SAOUHSC_02549	modA	Cofactors, Vitamins, Prosthetic Groups, Pigments	-1	0	U1216, U1217			-0.0224218	-1.01566	0.900638	0.933055	1	-0.174926	-1.12891	0.323664	0.428636	1	SigB		sigB			107.576	98.8333	91.0333	92.1077	114.156	129.815	105.587	37.2145	73.6379	43.9518	51.6014	99.9344	111.032	103.54	104.836
modB	SAOUHSC_02547	modB	Cofactors, Vitamins, Prosthetic Groups, Pigments	-1	0	U1216, U1217			-1.2165	-2.32382	3.63993e-11	9.92183e-11	1.4982e-07	-0.364059	-1.28704	0.0382938	0.0715467	1	SigB		sigB			93.6792	108.896	103.248	106.239	130.803	150.731	115.599	21.6807	28.7011	22.957	24.4463	100.228	98.8999	102.493	100.54
modC	SAOUHSC_02546	modC	Cofactors, Vitamins, Prosthetic Groups, Pigments	-1	0	U1216	U1217	M2	-1.81519	-3.51907	0	0	0	-0.365942	-1.28872	0.0380353	0.0711606	1						76.0825	84.8765	78.3376	75.6575	93.1203	82.0408	81.6859	10.8793	13.0658	10.2109	11.3853	56.9341	82.2157	74.7181	71.2893
moeA	SAOUHSC_02542	moeA	Cofactors, Vitamins, Prosthetic Groups, Pigments	-1	0	U1216			-1.2929	-2.45021	1.91719e-10	5.0845e-10	7.89115e-07	-0.677515	-1.59938	0.00036144	0.00113345	1						26.0367	31.915	31.8245	31.4204	41.419	46.1276	34.7905	7.94557	7.57307	5.31458	6.94441	21.0282	26.9175	25.3702	24.4386
moeB	SAOUHSC_02545	moeB	Cofactors, Vitamins, Prosthetic Groups, Pigments	-1	0	U1216			-0.38625	-1.30699	0.0677721	0.0899258	1	-0.694296	-1.61809	0.000675092	0.00198903	1						23.4676	26.0549	23.6182	25.5619	31.5933	29.2239	26.5866	11.9053	10.3026	7.50648	9.90482	15.4405	19.8299	19.9887	18.4197
mpsA	SAOUHSC_00412	mpsA	Amino Acids and Derivatives	1	0	U174			-2.83238	-7.1225	0	0	0	-0.229032	-1.17205	0.215698	0.309019	1			SigB			171.3	207.924	152.227	142.12	254.195	204.569	188.722	13.0997	13.4665	12.101	12.8891	133.288	211.769	196.957	180.671
mpsB	SAOUHSC_00413	mpsB	Amino Acids and Derivatives	1	0	U174			-3.31791	-9.9722	0	0	0	-0.805205	-1.74739	0.000137942	0.000467686	0.567771			SigB			302.891	282.496	285.808	204.153	386.923	448.433	318.451	19.1001	13.4673	13.9081	15.4919	139.154	260.504	217.734	205.797
mpsC	SAOUHSC_00414	mpsC	Amino Acids and Derivatives	1	0	U174			-1.00807	-2.01122	8.32945e-07	1.80253e-06	0.0034284	-0.930109	-1.90542	3.825e-06	1.76697e-05	0.0157437			SigB			304.344	256.124	320.175	254.814	333.122	436.715	317.549	77.1334	84.7326	70.5201	77.462	153.03	195.931	213.457	187.473
mqo1	SAOUHSC_02647	mqo1	Carbohydrates	-1	0	U1281, U1282			-1.01407	-2.01961	1.22031e-07	2.77963e-07	0.000502279	-0.64277	-1.56132	0.000382024	0.00119032	1			SigB			23.5002	35.2512	26.0201	24.5045	33.8516	32.6581	29.2976	8.97036	6.17716	5.90312	7.01688	20.0911	22.7463	20.2661	21.0345
mraW	SAOUHSC_01143	mraW	Cell Division and Cell Cycle	1	0	U600			-0.935696	-1.91281	1.86311e-07	4.19735e-07	0.000766855	0.0205603	1.01435	0.908585	0.950378	1			SigB			1383.37	1276.13	1138.96	1255.87	1340.12	1330.83	1287.55	299.244	419.137	276.711	331.697	1468.77	1562.1	1358.85	1463.24
mraY	SAOUHSC_01146	mraY	Cell Wall and Capsule	1	0	U600			-3.00958	-8.05331	0	0	0	-0.997223	-1.99615	4.65826e-10	3.8656e-09	1.91734e-06			SigB			262.049	252.513	248.407	285.376	273.345	311.913	272.267	19.548	14.3965	15.1803	16.3749	163.714	148.956	145.24	152.637
mraZ	SAOUHSC_01142	mraZ	Cell Division and Cell Cycle	1	0	U600			0.494749	1.40908	0.00338637	0.00526769	1	0.480871	1.39559	0.00433337	0.0106358	1			SigB			1465.65	1098.08	1106.7	1147.56	1358	1509.62	1280.94	770.979	1005.01	878.055	884.681	2442.79	1871.95	1666.3	1993.68
mreC	SAOUHSC_01759	mreC	Cell Division and Cell Cycle	-1	0	U860	U862	M3	-0.791934	-1.73139	6.11264e-06	1.2297e-05	0.0251596	-0.174416	-1.12851	0.296683	0.399199	1						56.6911	76.0831	53.8147	69.4085	83.3821	77.1305	69.4183	20.0829	22.2771	16.4903	19.6168	71.8682	73.85	60.7097	68.8093
mreD	SAOUHSC_01758	mreD	Cell Division and Cell Cycle	-1	0	U860	U862	M3	-1.78365	-3.44295	0	0	0	-0.388587	-1.30911	0.0191703	0.0391587	1						103.025	125.924	102.363	126.637	135.971	129.947	120.645	20.2334	14.7201	15.8035	16.919	115.806	99.5094	93.3783	102.898
mrnC	SAOUHSC_00512	mrnC	RNA Metabolism	1	0	U221, U220, U218	U219, U216, U214	M4, M3, M3	-2.16462	-4.48349	9.99201e-16	3.4416e-15	4.11271e-12	-0.190838	-1.14143	0.427293	0.537512	1						68.0862	81.7805	83.7506	79.963	80.8426	108.123	83.7576	7.63693	8.77259	10.8833	9.09761	68.6821	85.549	93.2983	82.5098
msa	SAOUHSC_01402	msa	Hypothetical Protein	-1	0	U725			1.51223	2.85251	5.09579e-06	1.03118e-05	0.0209743	0.881581	1.84239	0.00654325	0.0152936	1			SigB			10.5869	10.8562	8.90923	7.06029	7.38818	3.96107	8.12698	8.70629	11.6157	13.7057	11.3426	18.0686	21.1489	11.5014	16.9063
mscB	SAOUHSC_00504	mscB	Hypothetical Protein	1	0	U216	U214	M3	0.762847	1.69684	9.55645e-06	1.88835e-05	0.0393343	0.161889	1.11875	0.345466	0.451123	1	CtsR		SigB			86.7302	117.826	88.8968	126.49	126.348	118.566	110.81	96.0897	79.3561	97.7984	91.0814	121.518	150.368	145.12	139.002
msrA1	SAOUHSC_01432	msrA1	Protein Metabolism	-1	0	U736, U737, U738	U739	M3	0.548645	1.46271	0.00131884	0.00214305	1	0.604905	1.52088	0.00036264	0.00113594	1	VraR		SigB			182.146	254.811	188.847	261.664	271.473	291.07	241.668	153.794	167.855	194.45	172.033	369.888	404.19	460.089	411.389
msrA2	SAOUHSC_01360	msrA2	Stress Response	-1	0	U702			2.80363	6.98197	0	0	0	0.970343	1.95931	3.94468e-06	1.81614e-05	0.0162363			SigB			54.9378	64.4849	37.0406	78.0551	86.9384	65.5674	64.504	175.874	295.577	192.797	221.416	105.685	198.61	122.389	142.228
msrA3	SAOUHSC_02996	msrA3	Protein Metabolism	-1	0				-1.43877	-2.71091	0.000149233	0.000268463	0.614242	-0.0489841	-1.03454	0.867383	0.919668	1						9.10818	11.7633	10.1584	12.2055	9.93278	8.90203	10.345	1.877	1.91531	1.77703	1.85645	9.51728	14.5655	10.0273	11.37
msrB	SAOUHSC_01431	msrB	Protein Metabolism	-1	0	U736, U737, U738	U739	M3	0.130499	1.09467	0.446534	0.505622	1	0.35749	1.28119	0.0353468	0.06686	1	VraR		SigB			242.228	355.145	276.81	340.466	374.512	371.384	326.757	155.008	169.896	197.388	174.097	390	490.758	527.915	469.558
msrR	SAOUHSC_01361	msrR	Regulation and Cell signaling	1	0	U701			-1.55062	-2.92942	0	0	0	-0.945644	-1.92605	1.50256e-07	8.50695e-07	0.000618455			SigB			135.701	149.053	118.684	218.252	207.763	175.759	167.535	30.6053	26.3063	26.2735	27.7284	98.7302	106.468	86.522	97.2402
mtaB	SAOUHSC_01679	mtaB	Protein Metabolism	-1	0	U824, U826	U828	M3	-1.54376	-2.91553	0	0	0	0.0075809	1.00527	0.960945	0.987332	1			SigB			136.059	119.241	106.094	132.368	127.624	99.4316	120.136	21.2699	21.6286	17.4311	20.1099	136.159	140.486	128.6	135.082
mtlA	SAOUHSC_02402	mtlA	Carbohydrates	1	0	U1167, U1165	U1166	M2	0.701022	1.62566	0.000537328	0.000912394	1	-0.089834	-1.06425	0.655259	0.743753	1	SigB		SigB			124.947	111.255	102.513	72.7753	81.6072	77.6856	95.1305	91.4977	56.9397	75.8007	74.746	94.6847	108.44	98.0426	100.389
mtlD	SAOUHSC_02403	mtlD	Carbohydrates	1	0	U1167, U1165	U1166	M2	0.1423	1.10366	0.425818	0.484832	1	-0.355207	-1.27917	0.0448559	0.0822759	1	SigB		SigB			80.816	86.0279	81.3273	61.5993	71.0987	66.4878	74.5595	46.9833	32.9201	39.7404	39.8813	68.9704	67.3866	59.6976	65.3515
mtlF	SAOUHSC_02400	mtlF	Carbohydrates	1	0	U1165			-0.346331	-1.27132	0.18756	0.229011	1	-0.42119	-1.33903	0.0874067	0.146604	1			SigB			6.45258	7.59571	9.67371	5.6272	6.98424	5.63318	6.99444	3.12035	2.24262	2.64372	2.6689	4.71968	6.94989	6.06035	5.90997
mtlR	SAOUHSC_02401	mtlR	Carbohydrates	1	0	U1166, U1165			0.710565	1.63644	0.000289347	0.000505926	1	-0.281691	-1.21562	0.149204	0.228214	1	SigB		SigB			17.8744	31.0924	25.4498	15.5923	24.3012	17.8753	22.0309	21.2547	16.6568	14.7831	17.5649	16.2141	24.7295	20.3684	20.4373
mtnN	SAOUHSC_01702	mtnN	Amino Acids and Derivatives	-1	0	U833			-0.2875	-1.22052	0.0996758	0.128449	1	-0.721688	-1.64911	2.18354e-05	8.7597e-05	0.0898745			SigB	repressed		50.5922	62.5044	52.9504	77.3304	70.4066	57.9458	61.955	26.4204	28.2222	19.9881	24.8769	42.8924	43.3802	39.9165	42.063
mupG	SAOUHSC_00156	mupG	Hypothetical Protein	1	0	U62			0.356443	1.28027	0.273653	0.324131	1	-0.425115	-1.34268	0.166858	0.249954	1	CcpA		SigB			2.81072	3.06937	2.42855	1.88754	2.30963	1.6996	2.36757	1.48557	1.4627	1.46566	1.47131	2.22012	1.40508	2.22074	1.94864
murA1	SAOUHSC_02337	murA1	Cell Wall and Capsule	-1	0	U1132			-0.117129	-1.08457	0.513835	0.573467	1	-0.150789	-1.11018	0.39838	0.507029	1	SigB		SigB			190.007	228.194	234.751	187.342	199.802	178.535	203.105	83.0652	117.708	76.9306	92.568	174.209	228.328	215.538	206.025
murA2	SAOUHSC_02365	murA2	Cell Wall and Capsule	-1	0	U1138, U1139, U1140			-0.0688291	-1.04887	0.728231	0.780776	1	-0.473435	-1.38841	0.0159797	0.0333701	1	VraR		SigB			58.2658	74.6539	64.0391	85.7131	95.522	78.0027	76.0328	40.0508	39.0738	27.1784	35.4343	52.9309	72.191	59.3448	61.4889
murB	SAOUHSC_00752	murB	Cell Wall and Capsule	-1	0	U357	U359	M3	-0.788393	-1.72715	7.11528e-06	1.42236e-05	0.0292865	-0.468554	-1.38372	0.00620111	0.0146017	1			SigB			80.8928	115.043	83.374	108.533	121.762	113.069	103.779	26.7789	36.4738	25.4109	29.5545	83.6127	85.8773	82.1325	83.8742
murC	SAOUHSC_01856	murC	Cell Wall and Capsule	-1	0	U924, U925, U926			-2.07599	-4.21632	0	0	0	-0.98575	-1.98034	1.85279e-09	1.42663e-08	7.6261e-06	SigB		SigB			372.206	365.225	332.209	367.643	338.186	323.897	349.894	48.7495	33.4509	38.3181	40.1728	198.437	197.794	197.29	197.84
murD	SAOUHSC_01147	murD	Cell Wall and Capsule	1	0	U600			-2.80461	-6.98668	0	0	0	-0.767013	-1.70174	9.69119e-06	4.13357e-05	0.039889			SigB			504.407	519.662	473.841	529.265	517.27	544.807	514.876	44.3143	32.4084	30.6407	35.7878	314.694	384.564	320.875	340.045
murE	SAOUHSC_00954	murE	Cell Wall and Capsule	1	0	U489	U488	M4	-0.78041	-1.71762	6.00561e-07	1.30651e-06	0.00247191	-0.402337	-1.32165	0.00830588	0.0189402	1			SigB			84.8364	80.2458	80.7927	82.7438	89.9451	74.4363	82.1667	24.2753	27.056	19.1034	23.4782	62.3233	74.8244	72.1325	69.7601
murF	SAOUHSC_02317	murF	Cell Wall and Capsule	-1	0	U1118	U1119	M3	-1.93521	-3.82433	0	0	0	-0.0969996	-1.06955	0.55746	0.656135	1			SigB			253.6	309.721	266.175	318.412	301.698	345.328	299.156	34.1985	38.9911	41.4153	38.2017	287.83	316.902	336.406	313.713
murG	SAOUHSC_01424	murG	Cell Wall and Capsule	-1	0	U732			-1.12892	-2.18696	2.63176e-10	6.93047e-10	1.08323e-06	-0.569478	-1.48399	0.00106374	0.00298098	1			SigB			79.6415	135.49	111.404	110.148	129.744	108.783	112.535	25.9912	27.392	22.1606	25.1813	76.9147	89.8814	88.4254	85.0739
murI	SAOUHSC_01106	murI	Cell Wall and Capsule	1	0	U581, U580, U579			0.26586	1.20235	0.160577	0.199377	1	0.654408	1.57397	0.000499596	0.00150647	1	SigB		SigB			226.479	143.508	143.432	141.28	173.213	136.396	160.718	76.2113	141.685	69.7374	95.8779	258.03	344.215	249.7	283.982
murP	SAOUHSC_00158	murP	Cell Wall and Capsule	1	0	U62			-0.986464	-1.98132	0.00456998	0.00698998	1	-0.335231	-1.26158	0.258123	0.356044	1	CcpA		SigB			4.50944	3.21369	3.76468	3.80132	4.13114	3.4656	3.81431	1.00693	1.39535	0.466058	0.956112	2.89318	3.51849	3.7256	3.37909
murQ	SAOUHSC_00157	murQ	Cell Wall and Capsule	1	0	U62			0.44581	1.36208	0.508809	0.568628	1	-1.34798	-2.54555	0.0624117	0.110063	1	CcpA		SigB			0.197693	0.521284	1.40921	0.0811319	0.551848	1.08484	0.641002	0.18148	0.565838	0.566985	0.438101	0.184037	0.20383	0.444353	0.277407
murR	SAOUHSC_00160	murR	Cell Wall and Capsule	1	0	U62			-0.536621	-1.45057	0.103621	0.133157	1	-0.505951	-1.42006	0.0927339	0.154282	1	CcpA		SigB			6.37662	7.02812	7.53563	6.23076	8.15326	5.45326	6.79628	2.04413	1.96997	2.80612	2.27341	3.58054	6.36585	6.27907	5.40849
murT	SAOUHSC_02107	murT	Cell Wall and Capsule	-1	0	U1036			-0.685745	-1.60853	0.000293566	0.000512868	1	-1.09067	-2.12972	6.44611e-09	4.55853e-08	2.65322e-05			SigB			138.666	117.195	109.24	136.024	125.178	117.346	123.942	54.5102	27.4251	29.5449	37.1601	66.9623	65.1891	63.094	65.0818
mutL	SAOUHSC_01273	mutL	DNA Metabolism	1	0				-2.76228	-6.78469	0	0	0	-0.143141	-1.10431	0.398244	0.507013	1			SigB			121.617	85.6865	106.177	106.918	84.2253	92.9532	99.5962	8.17986	6.81793	6.4522	7.15	101.513	97.8762	103.989	101.126
mutM	SAOUHSC_01796	mutM	DNA Metabolism	-1	0	U884			-2.5824	-5.98934	0	0	0	-0.358653	-1.28223	0.0233265	0.0467665	1			SigB			145.846	154.346	149.139	154.137	164.193	178.245	157.651	12.5866	11.8604	13.8846	12.7772	119.698	138.122	155.781	137.867
mutS	SAOUHSC_01272	mutS	DNA Metabolism	1	0	U654			-1.63943	-3.11542	0	0	0	0.0705045	1.05008	0.659583	0.747273	1			SigB			67.7554	61.5302	61.4857	67.0352	57.3459	55.9956	61.858	10.3557	10.0586	8.66792	9.69407	71.9083	73.2647	73.2081	72.7937
mutS2	SAOUHSC_01099	mutS2	DNA Metabolism	1	0	U577			-2.03226	-4.09044	0	0	0	-1.28825	-2.44231	2.24265e-14	3.07692e-13	9.23075e-11			SigB			76.1337	79.6572	85.8613	93.4399	78.4222	75.1322	81.4411	10.4298	8.85902	9.74302	9.67726	35.3847	37.0886	39.7397	37.4043
mutY	SAOUHSC_02005	mutY	DNA Metabolism	-1	0	U1010			0.628481	1.54594	0.00228467	0.0036378	1	0.334108	1.2606	0.0962008	0.158894	1			SigB			20.8423	19.2953	15.1547	20.1219	20.9149	13.8065	18.3559	16.4669	14.1803	10.7793	13.8088	26.5594	27.0378	24.0379	25.8784
mvaA	SAOUHSC_02859	mvaA	Fatty Acids, Lipids, and Isoprenoids	-1	0	U1417, U1418			-2.15382	-4.45004	0	0	0	-1.09067	-2.12973	1.9249e-12	2.0795e-11	7.92291e-09	CcpA		SigB			73.5409	82.9933	65.6649	83.0253	82.1694	80.2959	77.9483	7.32415	9.13444	9.21927	8.55929	39.6557	41.9177	41.2931	40.9555
mvaD	SAOUHSC_00578	mvaD	Fatty Acids, Lipids, and Isoprenoids	1	0	U265, U264			-1.29209	-2.44882	1.35544e-10	3.61335e-10	5.57901e-07	-1.34341	-2.5375	1.51258e-11	1.49299e-10	6.22577e-08	SigB		SigB	repressed		200.308	256.051	208.536	189.038	209.99	206.326	211.708	61.6243	32.3929	31.442	41.8197	75.0752	120.683	86.846	94.2013
mvaK1	SAOUHSC_00577	mvaK1	Fatty Acids, Lipids, and Isoprenoids	1	0	U265, U264			-1.66111	-3.1626	1.65534e-13	5.09222e-13	6.81339e-10	-1.52139	-2.87068	3.75744e-12	3.93527e-11	1.54656e-08	SigB		SigB			91.746	125.825	105.91	69.3775	102.887	89.5205	97.5444	20.7682	12.0138	11.9646	14.9155	31.905	46.4533	36.5261	38.2948
mvaK2	SAOUHSC_00579	mvaK2	Fatty Acids, Lipids, and Isoprenoids	1	0	U266, U265, U264			-2.41291	-5.32547	0	0	0	-1.79634	-3.47339	0	0	0	SigB		SigB			189.021	247.617	246.083	223.461	262.967	265.967	239.186	26.9045	18.8508	19.5973	21.7842	67.3661	83.1843	81.6413	77.3972
mvaS	SAOUHSC_02860	mvaS	Fatty Acids, Lipids, and Isoprenoids	1	0	U1416, U1415			-2.92178	-7.57781	0	0	0	-1.6298	-3.0947	0	0	0	CcpA		SigB			582.365	1016.79	704.363	1069.8	993.349	952.409	886.513	73.0241	50.4512	46.7765	56.7506	308.661	297.362	353.91	319.978
nadD	SAOUHSC_01697	nadD	Cofactors, Vitamins, Prosthetic Groups, Pigments	-1	0	U833			-1.56129	-2.95119	0	0	0	-0.912147	-1.88184	3.5809e-08	2.23318e-07	0.00014739			SigB	repressed		189.775	165.708	179.137	204.537	166.988	181.118	181.211	34.271	30.4534	25.1319	29.9521	105.565	105.211	112.862	107.879
nadE	SAOUHSC_02132	nadE	Cofactors, Vitamins, Prosthetic Groups, Pigments	-1	0	U1048			0.192638	1.14285	0.32836	0.382545	1	0.553964	1.46811	0.00383678	0.00955944	1			SigB			45.0877	38.966	41.862	39.3093	38.0246	52.1959	42.5743	29.6067	22.9697	18.5615	23.7126	61.2529	73.2899	76.1286	70.2238
nagA	SAOUHSC_00710	nagA	Cell Wall and Capsule	1	0	U334			-1.80056	-3.48356	0	0	0	-0.796219	-1.73654	4.40578e-06	2.00822e-05	0.0181342			SigB			31.7305	37.3177	33.6275	38.2347	50.4939	43.1093	39.0856	4.47596	6.69872	5.37844	5.51771	24.5108	27.3789	23.7397	25.2098
nagB	SAOUHSC_00552	nagB	Cell Wall and Capsule	1	0	U245			-0.423911	-1.34156	0.0926796	0.119921	1	-0.316643	-1.24543	0.195213	0.285536	1						33.0597	36.8611	29.4226	37.9697	38.4789	41.0268	36.1365	13.8337	14.4443	11.1679	13.1486	30.6673	33.2428	33.3992	32.4364
nanA	SAOUHSC_00295	nanA	Cell Wall and Capsule	-1	0	U115			1.78805	3.45348	3.18139e-06	6.55057e-06	0.0130946	0.160354	1.11756	0.686718	0.771855	1	CcpA	NanR	SigB			1.40739	0.883583	1.03507	0.577582	1.52335	1.00299	1.07166	2.12251	1.95657	1.34546	1.80818	1.68451	1.03648	1.26535	1.32878
nanE	SAOUHSC_00298	nanE	Cell Wall and Capsule	1	0				-0.916297	-1.88726	7.97893e-05	0.000146458	0.328413	-0.250722	-1.1898	0.203695	0.294795	1	NanR		SigB			21.6031	15.7262	15.1158	17.8403	19.4494	15.339	17.5123	3.52827	4.55208	5.44822	4.50953	16.5328	16.5345	16.2055	16.4243
nanK	SAOUHSC_00296	nanK	Cell Wall and Capsule	1	0				1.17484	2.25768	0.00337645	0.00525425	1	0.625023	1.54224	0.0952016	0.157496	1	CcpA	NanR	SigB			0.514898	1.3577	1.30501	1.77501	1.23198	1.1302	1.21913	1.32347	1.17899	1.57518	1.35922	2.30079	2.44206	1.75914	2.16733
nanR	SAOUHSC_00297	nanR	Cell Wall and Capsule	-1	0	U116			1.07394	2.10518	4.22177e-06	8.60664e-06	0.0173768	0.500696	1.4149	0.0305159	0.058705	1	NanR		SigB			26.0129	31.2312	23.9346	34.9794	37.3441	30.8133	30.7192	26.5215	35.8648	32.6993	31.6952	44.2072	52.842	49.1637	48.7377
nanT	SAOUHSC_00294	nanT	Cell Wall and Capsule	-1	0				-1.3596	-2.56614	8.52199e-05	0.000156243	0.350765	-0.609571	-1.52581	0.0366006	0.068789	1	CcpA	NanR	SigB			4.97405	3.96523	5.68035	5.03208	4.47449	3.23156	4.55963	1.00879	0.993262	0.608223	0.870093	2.58445	3.10093	4.36805	3.35114
narG	SAOUHSC_02681	narG	Nitrogen Metabolism	-1	0	U1305			-2.66423	-6.33888	3.66374e-15	1.22601e-14	1.50799e-11	-0.273181	-1.20847	0.391117	0.499601	1	NreC	Rex	SigB			10.7648	7.87768	12.3513	8.67781	22.0962	28.577	15.0575	0.94849	1.92569	0.68914	1.18777	8.8133	16.2025	17.11	14.0419
narH	SAOUHSC_02680	narH	Nitrogen Metabolism	-1	0	U1305			-1.81871	-3.52766	5.30057e-06	1.06947e-05	0.0218172	-1.67735	-3.1984	7.32801e-06	3.20726e-05	0.0301621	NreC	Rex	SigB			3.61774	6.14402	9.32457	5.18386	16.823	17.5582	9.77524	1.23835	1.19343	1.58273	1.33817	2.45453	4.04615	3.80392	3.43487
narI	SAOUHSC_02678	narI	Nitrogen Metabolism	-1	0	U1305			0.715859	1.64246	6.99262e-05	0.000129589	0.287816	0.133972	1.09731	0.451903	0.560269	1	NreC	Rex	SigB			72.3185	56.0927	51.4781	47.4435	78.5379	70.0666	62.6562	56.5434	52.4026	41.382	50.1093	62.4534	98.2944	71.1338	77.2939
narJ	SAOUHSC_02679	narJ	Nitrogen Metabolism	-1	0	U1305			-0.345685	-1.27075	0.484067	0.543338	1	-2.17169	-4.50551	2.37732e-05	9.47245e-05	0.0978505	NreC	Rex	SigB			1.80031	3.29662	7.12951	2.46278	11.0082	12.2742	6.32859	3.02988	1.54586	2.58165	2.3858	0.97764	1.70152	2.02327	1.56748
narK	SAOUHSC_02671	narK	Nitrogen Metabolism	-1	0	U1303			-3.19795	-9.17651	0	0	0	-0.826296	-1.77313	0.0100845	0.0224246	1	NreC	Rex	SigB			43.3475	46.6926	50.7185	42.4834	115.623	130.276	71.5235	2.01745	5.81304	3.7673	3.86593	33.6512	48.9124	53.0765	45.2134
nasD	SAOUHSC_02684	nasD	Nitrogen Metabolism	-1	0	U1306			-2.85892	-7.25474	2.01517e-12	5.87008e-12	8.29442e-09	-0.788599	-1.7274	0.0387257	0.0722224	1	NreC	Rex	SigB			7.99683	11.6607	11.2665	9.76992	26.1582	37.724	17.4294	0.981054	1.26573	1.26829	1.17169	7.13569	13.6785	13.3193	11.3778
nasE	SAOUHSC_02683	nasE	Nitrogen Metabolism	-1	0	U1306			-3.11249	-8.64871	8.24632e-08	1.9015e-07	0.000339419	-1.34088	-2.53306	0.0013511	0.00367801	1	NreC	Rex	SigB			5.34807	15.0916	12.0387	12.4758	30.7556	37.0706	18.7967	1.03357	1.28903	0.807278	1.04329	5.50272	9.5771	9.86971	8.31651
nasF	SAOUHSC_02682	nasF	Nitrogen Metabolism	-1	0	U1306			-2.45213	-5.47224	4.6504e-10	1.20611e-09	1.9141e-06	-1.94063	-3.83872	2.46651e-07	1.35906e-06	0.00101522	NreC	Rex	SigB			13.055	31.0772	25.5627	23.5887	61.3879	69.0164	37.2813	3.57866	2.90626	3.38017	3.28836	5.57024	13.5538	13.6937	10.9392
ndh2	SAOUHSC_00878	ndh2	Respiration	1	0	U438			-2.72055	-6.59126	0	0	0	-1.24787	-2.37491	3.76482e-11	3.52984e-10	1.5496e-07			SigB			1553.15	1798.43	1526.09	1833.05	1661.9	1843.18	1702.63	138.955	121.159	117.506	125.873	718.084	843.857	852.687	804.876
ndk	SAOUHSC_01485	ndk	Nucleosides and Nucleotides	-1	0	U757			-2.51352	-5.7101	0	0	0	-1.37088	-2.58628	1.77636e-15	2.7695e-14	7.31148e-12						313.202	242.094	255.381	292.449	325.749	261.296	281.695	25.0587	29.6075	18.0516	24.2393	120.372	128.027	117.176	121.859
nfo	SAOUHSC_01658	nfo	DNA Metabolism	-1	0	U815, U816	U817	M3	-1.91735	-3.77729	0	0	0	-0.551486	-1.46559	0.00104408	0.00293285	1			SigB			229.077	158.838	193.889	192.516	165.796	155.184	182.55	25.2128	22.3302	23.0224	23.5218	132.565	137.691	148.608	139.622
nfrA	SAOUHSC_00366	nfrA	Cofactors, Vitamins, Prosthetic Groups, Pigments	1	0	U152			-0.452081	-1.36801	0.0880542	0.114476	1	-0.0715175	-1.05082	0.78176	0.851434	1	CodY		SigB			30.8452	43.1925	37.4351	40.527	47.5178	60.0291	43.2578	15.5036	17.3214	13.6789	15.5013	39.0868	49.4575	50.1921	46.2455
nfu	SAOUHSC_00873	nfu	Cofactors, Vitamins, Prosthetic Groups, Pigments	-1	0	U435			1.04864	2.06858	3.0853e-11	8.44354e-11	1.26991e-07	-0.345851	-1.2709	0.0285845	0.0555233	1			SigB			573.223	583.688	608.912	629.821	686.784	677.132	626.593	654.499	622.436	618.465	631.8	532.948	571.079	554.082	552.703
nhaC	SAOUHSC_02573	nhaC	Membrane Transport	-1	0	U1231			-1.50006	-2.82855	0	0	0	-0.299548	-1.23076	0.0826059	0.139642	1	SigB		SigB			82.4632	131.778	115.99	116.721	106.149	115.931	111.505	17.3129	20.2153	20.3894	19.3059	94.0293	103.228	108.11	101.789
nifZ	SAOUHSC_01825	nifZ	Amino Acids and Derivatives	-1	0	U901			0.132344	1.09607	0.550719	0.610657	1	-0.832976	-1.78136	0.000155291	0.000521778	0.639179			SigB	repressed		26.9314	26.1808	29.2149	28.1854	30.588	23.0206	27.3535	14.4511	18.7297	11.2871	14.8226	18.534	17.7425	15.4022	17.2262
nirR	SAOUHSC_02685	nirR	Cofactors, Vitamins, Prosthetic Groups, Pigments	-1	0	U1306			-1.2427	-2.36641	0.00324035	0.00505009	1	0.375859	1.29761	0.256043	0.35353	1	NreC	Rex	SigB			4.48172	4.15212	3.06997	2.4855	6.6658	10.0307	5.14764	1.00074	0.832061	1.27378	1.03553	6.31459	8.49236	7.6232	7.47672
nixA	SAOUHSC_03033	nixA	Membrane Transport	1	0	U1516, U1515			-1.22079	-2.33074	3.24233e-09	8.04426e-09	1.33454e-05	-0.245437	-1.18545	0.218467	0.312009	1	SigB					121.882	83.6792	98.1226	73.9202	68.3513	48.8857	82.4735	14.566	20.5618	17.0862	17.4047	76.4537	81.1704	76.5815	78.0685
nnrD	SAOUHSC_00007	nnrD	Hypothetical Protein	-1	0	U3			-0.490459	-1.40489	0.0227465	0.031921	1	-0.744429	-1.67531	0.000323805	0.00102443	1						50.3953	28.9747	33.4122	38.15	37.7753	30.6221	36.555	11.3626	12.1467	14.3689	12.6261	23.5159	27.0868	22.7114	24.438
noc	SAOUHSC_03049	noc	Cell Division and Cell Cycle	-1	0				-0.40497	-1.32406	0.00867321	0.0128183	1	-0.214401	-1.16022	0.160524	0.242671	1						266.946	290.018	260.838	331.821	267.372	220.949	272.991	93.7965	107.675	101.011	100.827	229.935	304.508	259.365	264.603
norA	SAOUHSC_00703	norA	Membrane Transport	1	0				2.17498	4.5158	0	0	0	0.721625	1.64904	1.85163e-05	7.53093e-05	0.0762131			SigB			23.7049	25.777	28.8846	23.323	28.0559	25.5461	25.8819	43.7308	71.3276	58.0348	57.6977	44.9129	50.6832	48.2946	47.9636
norB	SAOUHSC_01448	norB	Membrane Transport	-1	0	U743			-0.922408	-1.89528	0.00199727	0.00319999	1	-0.181863	-1.13435	0.4805	0.585303	1			SigB			5.03201	4.98272	4.28821	5.48952	5.33414	9.15144	5.71301	1.57876	1.60435	1.21788	1.46699	5.04021	5.84496	6.01313	5.63276
norC	SAOUHSC_00058	norC	Membrane Transport	1	0	U25			-0.893068	-1.85712	0.000186943	0.000332235	0.769455	0.0372012	1.02612	0.858751	0.91263	1	SigB		SigB			7.85158	10.3236	9.65666	10.2692	9.87674	10.7634	9.79021	2.57834	2.70405	2.44101	2.57447	8.85427	12.1101	12.9131	11.2925
norG	SAOUHSC_00064	norG	Amino Acids and Derivatives	1	0				1.27099	2.41328	1.65341e-05	3.20557e-05	0.0680542	0.713423	1.63969	0.0130629	0.0281389	1			SigB			3.23457	3.95792	2.31072	3.17546	4.5525	2.4046	3.27263	2.67819	5.22805	3.81985	3.9087	6.08133	7.65085	4.3907	6.04096
nos	SAOUHSC_02134	nos	Nitrogen Metabolism	1	0	U1049			-1.17034	-2.25065	7.54571e-10	1.94478e-09	3.10581e-06	-0.633931	-1.55179	0.000638551	0.0018963	1			SigB			138.72	98.41	104.458	80.6812	110.374	132.244	110.815	27.2824	24.506	20.3056	24.0313	73.6506	86.0702	80.7531	80.158
nrdD	SAOUHSC_02942	nrdD	Nucleosides and Nucleotides	-1	0	U1472			-2.05559	-4.15714	1.10957e-11	3.10257e-11	4.56698e-08	0.485988	1.40054	0.104878	0.170779	1	NrdR		SigB			108.113	152.37	89.7644	74.23	159.731	293.398	146.268	14.599	21.9914	15.5241	17.3715	156.475	264.672	272.312	231.153
nrdE	SAOUHSC_00742	nrdE	Nucleosides and Nucleotides	1	0	U354, U353, U352			0.00386057	1.00268	0.982317	0.998778	1	0.493898	1.40824	0.00449759	0.0109929	1	NrdR		SigB			333.048	397.504	337.057	285.658	347.668	390.736	348.612	145.013	202.367	168.276	171.885	525.845	547.663	577.782	550.43
nrdF	SAOUHSC_00743	nrdF	Nucleosides and Nucleotides	1	0	U354, U353, U352			-2.23408	-4.70461	0	0	0	-0.370561	-1.29286	0.03119	0.0598499	1	NrdR		SigB			914.658	1182.53	970.877	1069.84	1055.06	1203.55	1066.09	110.367	100.989	119.298	110.218	868.461	914.742	990.228	924.477
nrdG	SAOUHSC_02941	nrdG	Nucleosides and Nucleotides	-1	0	U1472			-3.10541	-8.60637	0	0	0	-0.20051	-1.1491	0.538749	0.640153	1	NrdR		SigB			219.765	286.621	171.968	152.598	310.779	691.238	305.495	16.8244	17.5802	17.6789	17.3612	164.313	362.266	377.059	301.213
nrdI	SAOUHSC_00741	nrdI	Nucleosides and Nucleotides	1	0	U354, U353, U352			2.393	5.25248	0	0	0	1.03261	2.04572	2.46582e-09	1.85545e-08	1.01493e-05	NrdR		SigB			270.218	256.844	167.38	166.891	278.963	280.025	236.72	528.345	728.643	570.194	609.06	532.481	584.707	506.472	541.22
nrdR gene	SAOUHSC_01793	nrdR	Nucleosides and Nucleotides	-1	0	U881	U883	M4	3.09098	8.52077	0	0	0	1.6031	3.03796	0	0	0			SigB			74.9232	61.3859	52.3338	57.7876	70.265	67.6158	64.0519	219.815	343.975	241.695	268.495	230.273	225.342	196.161	217.259
nreA	SAOUHSC_02677	nreA	Regulation and Cell signaling	-1	0	U1304, U1305			0.209098	1.15597	0.416137	0.474465	1	0.132464	1.09616	0.600797	0.694771	1	NreC	Rex	SigB			72.6156	57.4598	46.8171	58.3166	81.7989	83.7771	66.7975	35.576	52.2123	26.5707	38.1197	80.5365	91.0142	74.0857	81.8788
nreB	SAOUHSC_02676	nreB	Regulation and Cell signaling	-1	0	U1304, U1305			-1.55041	-2.92901	0	0	0	-0.411807	-1.33035	0.0102555	0.0227555	1	NreC	Rex	SigB			78.1283	82.6004	69.4115	70.5956	100.846	87.4383	81.5034	13.8409	16.6734	10.4829	13.6657	68.9036	67.658	68.6258	68.3958
nreC	SAOUHSC_02675	nreC	Regulation and Cell signaling	-1	0	U1304, U1305			-2.88929	-7.40905	0	0	0	-1.20282	-2.30189	4.98448e-10	4.11145e-09	2.05161e-06	NreC	Rex	SigB			133.219	132.601	122.4	130.706	164.651	177.075	143.442	10.5285	7.40713	9.98053	9.3054	70.495	68.5255	69.934	69.6515
nrgA	SAOUHSC_02270	nrgA	Nitrogen Metabolism	-1	0	U1100			4.62174	24.6197	0	0	0	2.41892	5.34769	0	0	0	CodY	GlnR	SigB			0.921383	0.809845	0.673628	1.68704	0.904434	1.20215	1.03308	13.6632	11.3602	12.1963	12.4066	5.41035	6.21144	7.00948	6.21042
nsaR	SAOUHSC_02956	nsaR	Regulation and Cell signaling	-1	0	U1477			-2.19733	-4.58629	0	0	0	-1.23816	-2.35898	7.60059e-12	7.74357e-11	3.1284e-08			SigB			84.6714	81.7935	77.5013	89.6032	92.2698	95.2382	86.8463	8.92153	9.29759	9.41825	9.21245	45.4842	34.865	42.6114	40.9869
nsaS	SAOUHSC_02955	nsaS	Regulation and Cell signaling	-1	0	U1477			-3.47061	-11.0856	0	0	0	-1.45781	-2.74691	0	0	0			SigB			122.414	118.565	123.765	135.88	141.67	150.628	132.154	6.41617	5.14416	5.72731	5.76255	54.8413	46.5325	59.6979	53.6906
nth	SAOUHSC_01469	nth	Cell Division and Cell Cycle	-1	0	U751			-0.627086	-1.54444	0.00307752	0.00482187	1	-0.506759	-1.42085	0.0102868	0.0228005	1			SigB	repressed		25.7936	33.1801	23.9406	33.7413	37.3935	32.3027	31.0586	9.74257	9.38211	10.146	9.7569	24.1369	25.2092	24.0358	24.4606
nuc	SAOUHSC_00818	nuc	Phages, Prophages, Transposable elements, Plasmids	1	0	U403			1.26171	2.3978	9.99578e-06	1.96949e-05	0.0411426	1.3612	2.56899	6.95212e-07	3.5724e-06	0.00286149	SaeR		SigB			11.3574	5.67191	7.05323	7.30931	7.30829	5.79458	7.41579	7.93795	8.27458	9.62389	8.61214	18.863	25.0168	20.1903	21.3567
nucI	SAOUHSC_01316	nucI	Hypothetical Protein	1	0	U671			-1.30506	-2.47094	4.45271e-07	9.78503e-07	0.00183274	-0.601325	-1.51711	0.0149364	0.0315596	1			SigB			100.786	65.9649	73.6449	89.6744	66.3454	55.0001	75.236	16.1568	14.4473	13.8099	14.8047	52.5541	58.5485	55.6824	55.595
nudF	SAOUHSC_01593	nudF	Cofactors, Vitamins, Prosthetic Groups, Pigments	-1	0	U787			0.769873	1.70512	7.46407e-05	0.000137644	0.307221	0.732054	1.661	0.000116589	0.000399901	0.479881			SigB			59.2735	44.2045	39.5747	44.7642	42.4553	49.3639	46.606	35.2256	46.5494	35.2794	39.0181	108.686	79.4645	70.468	86.2062
nupC	SAOUHSC_00501	nupC	Carbohydrates	-1	0	U215			-0.635371	-1.55334	5.58459e-05	0.000104104	0.229862	-0.32586	-1.25341	0.0363553	0.068407	1	CcpA		SigB			181.563	164.908	143.746	166.874	208.596	177.656	173.891	47.7643	66.0868	50.9283	54.9265	163.927	148.977	151.167	154.69
nupG	SAOUHSC_00648	nupG	Nucleosides and Nucleotides	1	0	U298	U295	M4	-1.51463	-2.85725	0	0	0	-0.379692	-1.30106	0.00880135	0.0198937	1			SigB			201.119	222.075	190.751	201.877	245.204	201.022	210.341	32.6236	41.5949	34.1124	36.1103	167.766	194.356	181.34	181.154
nusA	SAOUHSC_01243	nusA	RNA Metabolism	1	0	U641, U640, U637	U639, U638, U636, U635	M3, M4, M4, M3	-1.84294	-3.58741	0	0	0	-1.02528	-2.03535	1.85434e-09	1.42663e-08	7.63247e-06			SigB			260.568	173.624	213.603	209.291	175.947	182.645	202.613	28.8615	26.1547	27.534	27.5167	117.705	108.986	107.848	111.513
nusB	SAOUHSC_01621	nusB	RNA Metabolism	-1	0	U799, U800, U804			-0.826789	-1.77373	1.23365e-07	2.80846e-07	0.00050777	-0.400428	-1.3199	0.00862185	0.0195524	1			SigB			354.434	333.509	317.456	339.058	325.11	311.438	330.168	88.9069	88.7574	94.11	90.5914	280.427	264.643	293.726	279.599
nusG	SAOUHSC_00517	nusG	RNA Metabolism	1	0	U222, U221, U220, U218	U219, U216, U214	M4, M3, M3	-1.49866	-2.82579	0	0	0	-0.841753	-1.79223	1.11098e-07	6.41348e-07	0.000457281				repressed		523.11	379.298	413.295	470.72	468.087	486.955	456.911	84.0623	83.391	69.4789	78.9774	285.209	303.56	268.337	285.702
oatA	SAOUHSC_02885	oatA	Cell Wall and Capsule	-1	0	U1433			-1.91277	-3.76531	0	0	0	-0.870261	-1.82799	3.22409e-07	1.74152e-06	0.00132704			SigB			717.739	680.658	599.166	703.495	742.434	609.142	675.439	96.3518	81.7917	83.1737	87.1057	453.2	410.018	374.3	412.506
obgE	SAOUHSC_01753	obgE	Protein Metabolism	-1	0	U858	U859, U860	M3, M3	-0.497812	-1.41207	0.00228831	0.00364218	1	-0.456312	-1.37203	0.00460879	0.0112447	1				repressed		111.432	118.495	121.388	123.6	119.554	111.042	117.585	36.6995	46.5555	39.5304	40.9285	91.9886	96.2963	100.001	96.0951
ohr	SAOUHSC_00831	ohr	Stress Response	-1	0	U415			1.43436	2.70262	2.16839e-11	5.99804e-11	8.92508e-08	0.405809	1.32483	0.058023	0.102985	1	SigB		SigB			206.886	308.596	237.904	147.443	216.994	203.07	220.149	359.248	233.5	272.528	288.425	224.792	435.261	330.363	330.139
opp-2B	SAOUHSC_01380	opp-2B	Membrane Transport	-1	0				-1.01888	-2.02635	4.78885e-06	9.72418e-06	0.0197109	0.0946057	1.06777	0.634965	0.724367	1			SigB			17.5175	23.3717	22.5548	22.5626	21.8523	18.4636	21.0537	4.04082	7.40509	4.12227	5.18939	25.0048	21.8588	28.5915	25.1517
opp-2C	SAOUHSC_01379	opp-2C	Membrane Transport	-1	0				-2.17424	-4.51349	0	0	0	-0.159949	-1.11725	0.424229	0.53431	1			SigB			28.3815	36.9497	34.0565	33.9793	31.2305	28.6363	32.2056	4.01581	4.15329	2.34606	3.50506	30.7914	32.2328	34.0547	32.3596
opp-2D	SAOUHSC_01378	opp-2D	Membrane Transport	-1	0				-2.61812	-6.13948	0	0	0	-0.524611	-1.43855	0.0386868	0.0722149	1			SigB			36.1993	52.4581	46.182	47.1065	40.9309	37.7172	43.4323	1.99804	5.11491	3.50446	3.53914	30.2863	32.5986	38.7255	33.8701
opp-2F	SAOUHSC_01377	opp-2F	Membrane Transport	-1	0	U714			-2.07939	-4.2263	4.44089e-16	1.54642e-15	1.82787e-12	-0.490548	-1.40498	0.0324963	0.062096	1	SigB		SigB			42.1855	54.064	56.7207	56.292	52.5833	43.8539	50.9499	6.1451	6.36254	5.19211	5.89992	42.7989	34.9002	43.9465	40.5486
opp-3A	SAOUHSC_00927	opp-3A	Membrane Transport	1	0	U467			3.81981	14.1214	0	0	0	4.14216	17.6569	0	0	0	CodY		SigB		activated	37.3187	32.0952	25.6985	23.775	35.0588	36.6463	31.7654	195.915	202.9	254.037	217.617	526.546	715.333	646.015	629.298
opp-3B	SAOUHSC_00923	opp-3B	Membrane Transport	1	0	U467			6.29861	78.7172	0	0	0	3.90631	14.994	0	0	0	CodY		SigB		activated	23.8163	10.7608	12.6512	8.32166	15.1043	12.9785	13.9388	468.343	569.756	565.003	534.367	211.917	250.684	238.291	233.631
opp-3C	SAOUHSC_00924	opp-3C	Membrane Transport	1	0	U467			4.04389	16.4942	0	0	0	3.92368	15.1756	0	0	0	CodY		SigB		activated	9.68613	5.96678	6.55702	3.53344	9.50796	6.27755	6.92148	43.4707	66.1577	57.9341	55.8542	101.114	125.475	125.716	117.435
opp-3D	SAOUHSC_00925	opp-3D	Membrane Transport	1	0	U467			3.47743	11.1381	0	0	0	3.96657	15.6336	0	0	0	CodY		SigB		activated	7.45018	3.66993	4.40937	3.62869	5.35426	6.94315	5.2426	23.5237	25.4013	35.7685	28.2312	76.2912	94.0346	104.449	91.5916
opp-3F	SAOUHSC_00926	opp-3F	Membrane Transport	1	0	U467			3.23904	9.44167	0	0	0	4.22757	18.7338	0	0	0	CodY		SigB			15.1541	11.665	9.91509	6.48952	14.4884	12.3023	11.6691	45.1035	51.1867	63.8881	53.3928	207.929	260.958	264.369	244.419
opp-4A	SAOUHSC_00928	opp-4A	Membrane Transport	1	0				6.17739	72.3736	0	0	0	3.49796	11.2977	0	0	0	CodY		SigB			0.930056	0.772054	0.654785	0.466508	0.700561	0.463972	0.664656	21.3445	23.6032	25.6861	23.5446	8.36952	8.7369	8.22255	8.44299
opp-4B	SAOUHSC_00931	opp-4B	Membrane Transport	1	0				2.33191	5.03472	0	0	0	1.31921	2.4953	5.14052e-09	3.69902e-08	2.11584e-05	CodY		SigB			8.01027	6.1504	3.93789	5.819	9.76651	7.44089	6.85416	17.0732	19.5011	13.9073	16.8272	22.028	18.7962	16.142	18.9887
opp-4C	SAOUHSC_00932	opp-4C	Membrane Transport	1	0				0.965085	1.95218	2.99372e-05	5.70206e-05	0.123222	0.812546	1.75631	0.000260895	0.000836979	1	CodY		SigB			13.4707	8.74747	10.9081	8.33368	10.3427	8.42514	10.038	8.39776	9.66775	10.5715	9.54567	20.4948	22.5953	16.2688	19.7863
opp-4D	SAOUHSC_00929	opp-4D	Membrane Transport	1	0				2.00056	4.00156	6.15469e-07	1.33823e-06	0.00253327	1.30455	2.47007	0.00067009	0.00197758	1	CodY		SigB			1.16783	0.789585	0.782657	0.516137	0.429881	0.896291	0.76373	1.56685	1.54273	1.28821	1.46593	1.92344	2.68603	1.6961	2.10186
opp-4F	SAOUHSC_00930	opp-4F	Membrane Transport	1	0				0.104316	1.07498	0.776789	0.824037	1	0.900077	1.86617	0.00675194	0.0157189	1	CodY		SigB			3.07301	4.52816	2.36233	4.08016	5.91097	1.89372	3.64139	1.49346	2.48346	1.81452	1.93048	8.66636	7.45507	6.66339	7.59494
opp-5A	SAOUHSC_00201	opp-5A	Membrane Transport	-1	0	U81	U82	M3	-2.51475	-5.71497	0	0	0	-1.78559	-3.4476	0	0	0			SigB			248.928	300.753	270.317	260.456	327.903	326.246	289.101	27.4192	23.1328	23.2157	24.5892	75.7646	110.374	96.9804	94.3731
opuBA	SAOUHSC_00731	opuBA	Membrane Transport	1	0	U345			-0.238771	-1.17999	0.196822	0.239304	1	0.731483	1.66035	5.15694e-05	0.000192264	0.21226	SigB		SigB			93.289	75.7805	75.6111	67.3432	80.3322	64.6746	76.1718	32.2911	37.5737	25.2213	31.6954	131.407	156.195	137.915	141.839
opuBB	SAOUHSC_00732	opuBB	Membrane Transport	1	0	U345			-1.69835	-3.2453	0	0	0	-0.272281	-1.20772	0.119152	0.19009	1	SigB		SigB			259.968	223.559	222.683	243.785	183.813	195.263	221.512	33.5245	34.2392	32.3391	33.3676	199.188	210.351	207.948	205.829
opuCA	SAOUHSC_02744	opuCA	Membrane Transport	-1	0	U1343			0.0507956	1.03584	0.795718	0.842598	1	1.00995	2.01384	7.39471e-08	4.39201e-07	0.000304366	CodY		SigB			25.7975	22.6746	14.5946	22.0046	28.2401	30.4974	23.9681	9.88399	14.6435	11.9513	12.1596	50.3855	58.114	53.2745	53.9247
opuCB	SAOUHSC_02743	opuCB	Membrane Transport	-1	0	U1343			-1.16225	-2.23806	3.24807e-05	6.17509e-05	0.133691	1.02034	2.0284	8.83534e-05	0.000311622	0.363662	CodY		SigB			33.0404	40.559	27.7149	28.8355	41.473	59.1151	38.4563	7.80662	9.25733	8.1299	8.39795	77.4793	97.4548	87.7387	87.5576
opuCC	SAOUHSC_02742	opuCC	Membrane Transport	-1	0	U1343			-2.09566	-4.27422	0	0	0	0.492326	1.40671	0.0161301	0.033616	1	CodY		SigB			40.4736	40.4552	31.2363	34.5335	46.5431	61.5116	42.4589	3.80183	4.74151	5.9389	4.82741	64.14	69.0001	67.4462	66.8621
opuCD	SAOUHSC_02741	opuCD	Membrane Transport	-1	0	U1343			-1.93421	-3.8217	0	0	0	0.13048	1.09466	0.489337	0.593783	1	CodY		SigB			56.5624	71.6616	62.8601	58.032	76.4052	91.006	69.4212	9.23865	9.04268	8.28156	8.8543	62.9729	102.451	91.6286	85.6842
opuD1	SAOUHSC_01346	opuD1	Membrane Transport	1	0	U692			-3.14456	-8.84313	0	0	0	-1.64545	-3.12844	0	0	0			SigB	repressed		464.968	471.567	479.811	506.246	495.094	462.73	480.069	31.0353	24.8385	23.314	26.396	157.564	168.793	189.491	171.949
opuD2	SAOUHSC_02444	opuD2	Membrane Transport	-1	0	U1183			-0.0890527	-1.06367	0.708522	0.762027	1	0.35606	1.27993	0.133251	0.208541	1	SigB		SigB			134.615	174.163	150.336	60.39	93.1109	97.1802	118.299	46.1908	78.3904	41.5958	55.3923	138.783	202.663	172.031	171.159
orfX	SAOUHSC_00027	orfX	Hypothetical Protein	1	0	U14			2.24036	4.72515	0	0	0	-0.0928382	-1.06647	0.728434	0.805327	1						9.4207	13.4757	9.36342	10.9163	15.6163	15.1126	12.3175	27.4704	30.4534	27.3718	28.4319	13.7568	9.33223	15.2791	12.7894
pabA	SAOUHSC_00722	pabA	Amino Acids and Derivatives	1	0				-0.154071	-1.11271	0.631078	0.688267	1	0.673927	1.59541	0.0100017	0.0222887	1			SigB			5.22439	4.85435	3.42853	5.51328	7.85727	4.46788	5.22428	2.46647	2.90521	1.56971	2.3138	9.1712	8.77242	10.0653	9.33629
pabB	SAOUHSC_00723	pabB	Amino Acids and Derivatives	1	0				-0.917971	-1.88946	2.18491e-05	4.20237e-05	0.0899308	0.00893536	1.00621	0.963794	0.990011	1			SigB			18.5489	20.2948	14.7523	22.6791	25.5361	19.5819	20.2322	5.36972	6.25634	4.12048	5.24885	21.9965	23.8067	22.4896	22.7643
paiA	SAOUHSC_02651	paiA	Protein Metabolism	-1	0	U1286			2.55017	5.85703	0	0	0	1.95709	3.88279	1.00476e-11	1.00868e-10	4.1356e-08			SigB			3.09298	3.62475	2.17754	1.83349	4.38545	2.91451	3.00479	7.88698	11.8036	6.57087	8.75383	11.9972	16.1221	11.4323	13.1839
panB	SAOUHSC_02919	panB	Cofactors, Vitamins, Prosthetic Groups, Pigments	-1	0	U1450, U1451			1.1045	2.15025	2.41252e-06	5.03547e-06	0.00992995	0.748314	1.67983	0.00130895	0.00357984	1			SigB			42.4295	47.3299	40.0783	67.0782	64.9118	56.9654	53.1322	38.3331	92.9239	39.9205	57.0592	100.466	107.693	91.3926	99.8506
panC	SAOUHSC_02918	panC	Cofactors, Vitamins, Prosthetic Groups, Pigments	-1	0	U1450, U1451			-1.29218	-2.44897	1.02074e-12	3.02256e-12	4.20136e-09	0.315602	1.24453	0.0636576	0.111686	1			SigB			60.8794	81.1335	61.8184	98.0587	92.5443	87.5295	80.3273	13.6611	20.4929	14.3264	16.1601	96.4913	130.045	110.312	112.283
panD	SAOUHSC_02916	panD	Cofactors, Vitamins, Prosthetic Groups, Pigments	-1	0	U1450, U1451			-2.49725	-5.64607	0	0	0	-0.61055	-1.52684	0.000611125	0.00181879	1			SigB			376.351	417.942	412.859	624.263	529.415	562.888	487.286	44.4164	37.9303	43.2936	41.8801	320.4	382.628	371.584	358.204
panE	SAOUHSC_02920	panE	Cofactors, Vitamins, Prosthetic Groups, Pigments	1	0	U1449			0.825417	1.77205	9.57807e-07	2.06621e-06	0.00394233	0.220326	1.165	0.184084	0.272354	1			SigB			41.0888	34.7571	27.0789	40.318	41.6408	28.7688	35.6087	26.9421	31.3612	33.7679	30.6904	41.5101	50.1152	47.5894	46.4049
papS	SAOUHSC_01474	papS	RNA Metabolism	-1	0	U754			-2.6856	-6.43347	0	0	0	-0.713809	-1.64013	1.15653e-05	4.88734e-05	0.0476026						113.503	96.3947	107.878	114.94	103.986	118.173	109.146	8.728	7.34122	8.59621	8.22181	71.7686	69.9882	81.7711	74.5093
parB	SAOUHSC_00342	parB	Cell Division and Cell Cycle	1	0	U136			1.65092	3.14033	2.8316e-10	7.43296e-10	1.16549e-06	0.749353	1.68104	0.00392917	0.00976009	1	CodY		SigB			8.17482	10.9621	6.05966	11.9572	15.2966	13.4892	10.9899	11.6414	27.9576	12.0233	17.2074	20.001	22.6924	19.2225	20.6386
parC	SAOUHSC_01352	parC	DNA Metabolism	1	0	U696			-2.90863	-7.50903	0	0	0	-0.894758	-1.8593	2.18469e-07	1.21516e-06	0.000899218	LexA		SigB			280.903	310.463	295.924	333.682	270.149	244.297	289.236	21.0343	16.644	18.4485	18.7089	171.47	165.982	185.177	174.21
parE	SAOUHSC_01351	parE	DNA Metabolism	1	0	U696			-1.98169	-3.94957	0	0	0	-0.62276	-1.53982	7.24482e-05	0.000261118	0.298197	LexA		SigB			212.049	186.81	182.756	213.759	197.485	173.686	194.424	26.5592	25.6326	19.957	24.0496	146.062	145.204	132.741	141.336
patA	SAOUHSC_00989	patA	Amino Acids and Derivatives	-1	0	U513, U514			3.44638	10.901	0	0	0	2.16374	4.48074	0	0	0	CodY		SigB			55.1951	50.4703	40.3722	51.4153	51.307	43.4278	48.6979	217.402	321.497	243.578	260.826	283.926	226.764	218.514	243.068
pbp1	SAOUHSC_01145	pbp1	Cell Wall and Capsule	1	0	U600			-2.86094	-7.26489	0	0	0	-0.679072	-1.60111	5.77457e-05	0.000213167	0.237681			SigB			534.372	497.858	503.048	497.509	502.538	579.587	519.152	35.2524	34.7455	34.6263	34.8747	354.501	371.643	365.128	363.757
pbp2	SAOUHSC_01467	pbp2	Cell Wall and Capsule	1	0	U749			-1.52388	-2.87564	7.77156e-16	2.68579e-15	3.19877e-12	-0.896213	-1.86117	2.06679e-06	9.85738e-06	0.00850692	VraR		SigB			1002.03	995.382	1128.79	1147.81	977	897.844	1024.81	183.657	156.404	180.279	173.447	546.115	621.382	687.668	618.388
pbp3	SAOUHSC_01652	pbp3	Cell Wall and Capsule	-1	0	U812			-1.80778	-3.50102	0	0	0	-0.268716	-1.20474	0.122378	0.194257	1			SigB			167.593	146.629	112.239	155.822	164.424	156.431	150.523	21.8383	22.5418	18.5371	20.9724	141.822	154.124	123.454	139.8
pbp4	SAOUHSC_00646	pbp4	Cell Wall and Capsule	-1	0	U297			-0.651647	-1.57096	0.000114548	0.000207793	0.471481	-0.173935	-1.12813	0.291927	0.394346	1			SigB			91.8809	72.6403	70.2799	99.9537	92.6503	69.8292	82.8724	22.6093	32.0356	23.1532	25.9327	81.5218	87.0444	77.9331	82.1664
pbuG	SAOUHSC_02516	pbuG	Membrane Transport	-1	0	U1203, U1204			-2.72848	-6.62757	0	0	0	-1.17693	-2.26095	6.66134e-15	9.75732e-14	2.74181e-11				repressed		235.915	276.431	244.569	298.2	268.467	224.949	258.088	19.8134	19.7168	17.4705	19.0002	135.678	116.153	130.495	127.442
pbuX	SAOUHSC_00373	pbuX	Membrane Transport	1	0	U159			-2.16001	-4.46918	0	0	0	-1.61536	-3.06388	0	0	0			SigB	repressed		297.088	261.432	222.409	271.029	245.136	240.087	256.197	29.8251	27.6777	26.1841	27.8956	86.9638	103.232	91.2127	93.8029
pckA	SAOUHSC_01910	pckA	Carbohydrates	1	0	U955			-0.220596	-1.16521	0.251704	0.299946	1	-0.895444	-1.86018	2.39255e-06	1.12674e-05	0.00984773	CcpA		SigB			27.8297	29.9889	31.52	28.5528	31.1627	37.3737	31.0713	15.9926	11.279	11.5467	12.9394	18.0833	18.4787	19.6165	18.7262
pcp	SAOUHSC_03025	pcp	Protein Metabolism	1	0	U1510			4.4813	22.336	0	0	0	1.52544	2.87875	5.22071e-09	3.75017e-08	2.14885e-05						8.32539	8.04932	5.60487	10.1362	11.7306	7.0605	8.48447	82.2853	110.566	87.152	93.3345	30.3554	27.0391	24.701	27.3651
pcrA	SAOUHSC_02123	pcrA	DNA Metabolism	-1	0	U1045, U1046			-0.954356	-1.93771	1.22386e-06	2.61684e-06	0.00503741	-0.542686	-1.45668	0.00519571	0.0124608	1			SigB			66.6709	73.8098	67.5038	86.0162	90.45	84.3897	78.14	28.7272	14.7661	14.8811	19.4581	55.0272	64.7386	60.6328	60.1329
pcrB	SAOUHSC_02124	pcrB	Fatty Acids, Lipids, and Isoprenoids	-1	0	U1045, U1046			0.237142	1.17866	0.17836	0.219144	1	-0.180788	-1.1335	0.294518	0.396934	1			SigB			52.0733	48.6935	37.0889	59.9635	64.3888	55.9123	53.02	32.7689	32.2258	26.2977	30.4308	50.2629	58.7026	48.0832	52.3496
pdhA	SAOUHSC_01040	pdhA	Carbohydrates	1	0	U544	U543, U541	M3, M3	-1.42144	-2.67853	0	0	0	-1.29556	-2.45473	9.99201e-16	1.60028e-14	4.11271e-12			SigB			779.984	1006.81	965.114	1021.6	1048.34	982.88	967.456	182.971	191.896	155.82	176.896	398.168	460.867	467.916	442.317
pdhB	SAOUHSC_01041	pdhB	Carbohydrates	1	0	U544	U543, U541	M3, M3	-2.40359	-5.29119	0	0	0	-1.21435	-2.32036	5.6366e-13	6.60976e-12	2.32003e-09			SigB			984.385	1224.36	1168.49	1145.13	1165.86	1106.79	1132.5	125.503	91.7547	94.7314	103.996	475.411	577.484	592.089	548.328
pdhC	SAOUHSC_01042	pdhC	Carbohydrates	1	0	U544	U543, U541	M3, M3	-2.61944	-6.14512	0	0	0	-1.28455	-2.43607	8.20743e-12	8.3002e-11	3.37818e-08			SigB			942.678	1222.5	1189.44	1145.32	1123.19	1193.96	1136.18	106.636	78.5084	84.5676	89.9041	451.836	508.136	610.916	523.629
pdhD	SAOUHSC_01043	pdhD	Carbohydrates	1	0	U544	U543, U541	M3, M3	-2.6974	-6.4863	0	0	0	-1.13359	-2.19404	1.71481e-09	1.32922e-08	7.05817e-06			SigB			1767.13	2348.48	2166.91	2152.43	2177.55	2279.57	2148.68	194.199	137.802	150.732	160.911	928.892	1137.75	1234.96	1100.53
pdp	SAOUHSC_02377	pdp	Carbohydrates	-1	0	U1148, U1150	U1152, U1153	M3, M2	-0.0656557	-1.04656	0.737486	0.788811	1	-0.597216	-1.51279	0.00200559	0.00530527	1			SigB			30.0318	39.9836	39.9671	32.3632	41.658	59.4516	40.5759	21.0048	15.905	19.596	18.8353	26.2457	33.562	30.8581	30.2219
pdxK	SAOUHSC_00562	pdxK	Cofactors, Vitamins, Prosthetic Groups, Pigments	-1	0	U257			-1.29908	-2.46071	1.54321e-14	5.02918e-14	6.35185e-11	-0.644438	-1.56313	9.76805e-05	0.000339572	0.402053			SigB			208.913	230.795	194.536	203.438	241.505	270.182	224.895	40.9417	54.8479	39.169	44.9862	149.388	172.495	162.216	161.366
pdxS	SAOUHSC_00499	pdxS	Cofactors, Vitamins, Prosthetic Groups, Pigments	1	0	U213			-1.02697	-2.03774	0.00375424	0.00578961	1	1.84072	3.58189	1.33046e-07	7.5847e-07	0.000547616			SigB			20.0695	35.5433	35.3501	105.229	119.054	120.044	72.5483	14.1156	21.2625	16.8956	17.4246	239.257	325.522	307.467	290.748
pdxT	SAOUHSC_00500	pdxT	Cofactors, Vitamins, Prosthetic Groups, Pigments	1	0	U213			-1.9799	-3.94466	1.42174e-07	3.22418e-07	0.000585189	1.22384	2.33567	0.000992624	0.00280222	1			SigB			61.639	124.191	111.285	391.378	423.788	393.909	251.032	28.5821	31.6658	32.3343	30.8607	448.604	793.917	729.246	657.256
pepF	SAOUHSC_00937	pepF	Hypothetical Protein	1	0	U475			-1.18453	-2.27289	1.05764e-11	2.96342e-11	4.35326e-08	0.380892	1.30215	0.0274298	0.0536601	1			SigB			274.72	270.371	201.671	309.647	237.086	256.198	258.282	52.2377	60.3794	54.1198	55.579	396.597	395.689	337.243	376.51
pepQ	SAOUHSC_01816	pepQ	Hypothetical Protein	1	0	U896			-0.143941	-1.10492	0.455124	0.514704	1	0.714278	1.64066	0.000191876	0.000633839	0.789763			SigB			175.819	244.718	163.926	256.161	231.098	259.612	221.889	77.6939	126.985	92.3095	98.9963	437.482	382.12	399.792	406.464
pepQ2	SAOUHSC_01626	pepQ2	Protein Metabolism	-1	0	U804			0.287669	1.22067	0.0684868	0.0907864	1	0.355358	1.2793	0.0232503	0.0466365	1			SigB			152.284	139.793	137.211	149.525	138.168	139.776	142.793	73.6528	93.3866	89.0743	85.3713	205.342	199.191	208.75	204.428
pepT	SAOUHSC_00757	pepT	Stress Response	-1	0	U363			0.52395	1.43789	0.000679976	0.00114283	1	0.0152216	1.01061	0.921035	0.959985	1			SigB			131.372	156.563	133.297	147.033	155.032	139.87	143.861	93.8647	103.497	105.489	100.95	156.538	163.017	168.789	162.782
pepZ	SAOUHSC_00879	pepZ	Carbohydrates	1	0	U439			-1.44771	-2.72774	0	0	0	-0.145458	-1.10608	0.349762	0.456009	1			SigB			91.5488	99.3158	85.7362	98.0198	87.6756	84.9877	91.214	16.8743	15.0616	16.7691	16.235	88.077	88.5068	100.294	92.2927
perR	SAOUHSC_01997	perR	Regulation and Cell signaling	-1	0	U1004	U1006	M3	4.14884	17.7389	0	0	0	0.385088	1.30594	0.0463584	0.0847297	1	PerR	FapR	SigB			2438.99	1762.45	1933.17	1682.62	1961.21	1541.89	1886.72	15984.7	15508.1	17342.7	16278.5	1954.94	3414.77	2963.08	2777.6
pfkA	SAOUHSC_01807	pfkA	Carbohydrates	-1	0	U890, U892			-1.34824	-2.54601	1.88738e-15	6.38853e-15	7.76845e-12	-0.0727533	-1.05172	0.663573	0.750869	1	CcpA		SigB			320.884	326.404	334.712	334.262	404.241	438.203	359.784	61.838	90.6352	56.9682	69.8138	324.714	430.772	398.498	384.661
pflA	SAOUHSC_00188	pflA	Respiration	1	0	U74			-5.00805	-32.1791	0	0	0	-3.53159	-11.5642	1.11022e-16	1.98682e-15	4.56968e-13	CcpA	Rex	SigB			133.584	448.212	413.18	253.173	631.481	1683.04	593.778	6.56748	12.7561	8.29703	9.20686	36.9032	66.1449	71.9139	58.3206
pflB	SAOUHSC_00187	pflB	Respiration	1	0	U74			-3.808	-14.0063	0	0	0	-2.3058	-4.94442	5.2236e-13	6.1987e-12	2.15003e-09	CcpA	Rex	SigB			71.8386	136.017	172.256	75.0071	171.006	334.551	160.113	4.01542	7.89533	5.19887	5.70321	28.5775	36.4859	44.7477	36.6037
pgcA	SAOUHSC_02793	pgcA	Carbohydrates	1	0	U1368			-2.03978	-4.11183	0	0	0	-0.524622	-1.43856	0.00677146	0.0157554	1			SigB			29.163	52.8594	33.6183	52.2582	63.5227	60.4919	48.6523	5.7142	6.78987	4.87312	5.7924	34.449	40.2764	38.7788	37.8347
pgi	SAOUHSC_00900	pgi	Carbohydrates	1	0	U452			-1.1276	-2.18496	1.5458e-10	4.11281e-10	6.36251e-07	-0.218928	-1.16387	0.212073	0.304888	1			SigB			473.614	644.051	514.936	620.939	639.465	889.421	630.404	116.408	163.317	145.601	141.775	555.973	617.825	650.423	608.074
pgk	SAOUHSC_00796	pgk	Carbohydrates	1	0	U389, U388	U387	M4	-2.04873	-4.1374	1.02141e-14	3.35523e-14	4.2041e-11	-0.632839	-1.55061	0.016568	0.0344158	1	SigB		SigB			550.455	927.528	838.758	794.234	1211.78	1813.99	1022.79	110.712	109.694	140.704	120.37	622.001	743.47	858.613	741.361
pgm	SAOUHSC_00798	pgm	Carbohydrates	1	0	U389, U388	U387	M4	-3.00344	-8.01908	0	0	0	-0.843965	-1.79498	0.00179194	0.00478625	1	SigB		SigB			564.701	960.546	810.972	878.433	1259.97	1908.04	1063.78	64.2356	60.1846	69.4642	64.6281	590.618	656.125	749.066	665.269
pgpB	SAOUHSC_01423	pgpB	Hypothetical Protein	-1	0	U732			-9.19228	-584.993	0.00109887	0.00180702	1	-10.1135	-1107.79	6.26443e-05	0.000229807	0.257844			SigB			0.144171	21.9223	34.4848	31.4768	10.4636	0	16.4153	0	0	0	0	0	0	0	0
pgsA	SAOUHSC_01260	pgsA	Fatty Acids, Lipids, and Isoprenoids	1	0	U646			-1.74203	-3.34506	0	0	0	-0.659632	-1.57968	4.20813e-05	0.000159165	0.173206			SigB			372.425	403.524	400.129	397.562	345.516	364.551	380.618	49.2017	66.0964	52.8496	56.0492	267.295	247.57	294.636	269.834
pheA	SAOUHSC_02135	pheA	Amino Acids and Derivatives	1	0	U1049			-1.45297	-2.73772	0	0	0	-0.283442	-1.2171	0.0726382	0.124939	1			SigB			110.748	101.753	94.1642	90.6258	122.929	121.29	106.918	17.6097	23.1114	16.8462	19.1891	96.8686	96.3624	101.175	98.1354
pheS	SAOUHSC_01092	pheS	Protein Metabolism	1	0	U575, U574			-2.65155	-6.28343	0	0	0	-0.69215	-1.61569	2.9949e-05	0.000116844	0.12327			SigB			282.323	280.084	254.576	299.004	301.559	325.12	290.444	23.7494	23.8681	20.0905	22.5693	209.353	206.23	188.189	201.257
pheT	SAOUHSC_01093	pheT	Protein Metabolism	1	0	U575, U574			-3.55443	-11.7487	0	0	0	-0.824604	-1.77105	7.79383e-06	3.39106e-05	0.0320794			SigB			430.708	601.079	512.446	584.928	579.643	657.866	561.111	23.7102	22.8115	23.3516	23.2911	346.857	329.454	387.637	354.649
phnC	SAOUHSC_00104	phnC	Membrane Transport	-1	0				0.887746	1.85028	0.0139952	0.0201978	1	0.665426	1.58604	0.0395079	0.0734484	1			SigB			1.94743	1.40962	1.45169	2.2566	1.91864	1.37153	1.72592	1.26192	1.83612	1.64272	1.58025	2.5594	3.42521	3.29579	3.09347
phnD	SAOUHSC_00105	phnD	Membrane Transport	-1	0				0.785442	1.72362	0.00613561	0.00926079	1	0.0606002	1.0429	0.825407	0.885655	1			SigB			4.26187	2.93161	2.56834	3.57413	3.69464	4.80682	3.63957	2.72163	2.54574	3.72006	2.99581	3.53623	4.8718	4.24823	4.21875
phnE1	SAOUHSC_00102	phnE1	Membrane Transport	-1	0				0.945915	1.92641	0.00224663	0.00358139	1	0.74294	1.67358	0.00885581	0.019962	1			SigB			2.93378	2.76964	3.09819	3.0323	2.33985	2.16823	2.72367	2.39393	2.98563	2.38919	2.58958	4.75419	5.82564	4.88461	5.15481
phnE2	SAOUHSC_00103	phnE2	Membrane Transport	-1	0				-0.899554	-1.86549	0.0787344	0.10324	1	0.311472	1.24097	0.393412	0.501947	1			SigB			1.77109	1.94587	2.01647	2.54396	1.85396	0.883535	1.83581	0.40646	0.506923	0.529115	0.480833	2.06094	2.16846	3.48326	2.57089
phoB	SAOUHSC_02958	phoB	Phosphorus Metabolism	1	0				-0.452465	-1.36838	0.18069	0.221741	1	0.367749	1.29034	0.202241	0.293103	1			SigB			3.17329	2.84384	2.56262	2.85994	3.92036	2.42112	2.96353	1.08525	1.21101	0.892255	1.06284	4.80764	4.42655	3.69215	4.30878
phoH	SAOUHSC_01673	phoH	Phosphorus Metabolism	-1	0	U820			0.539886	1.45386	0.00129455	0.00210774	1	0.0658859	1.04673	0.693313	0.776826	1			SigB			223.253	136.628	138.599	135.187	150.979	152.759	156.234	98.8229	135.349	100.68	111.617	170.393	207.812	172.299	183.501
phoP	SAOUHSC_01800	phoP	Phosphorus Metabolism	-1	0	U886, U887			1.47923	2.788	0	0	0	1.50958	2.84727	0	0	0			SigB			98.2236	74.7263	69.3292	68.6462	82.7521	69.6418	77.2199	86.8199	145.716	86.688	106.408	238.022	283.33	218.119	246.49
phoR	SAOUHSC_01799	phoR	Regulation and Cell signaling	-1	0	U886, U887			-2.57463	-5.95718	0	0	0	-0.521402	-1.43535	0.00115484	0.00320305	1			SigB			92.7199	96.5007	93.8455	99.4421	102.329	94.5319	96.5615	8.27649	8.73413	6.78318	7.93127	64.7612	87.2925	75.0164	75.69
phoU	SAOUHSC_01384	phoU	Phosphorus Metabolism	-1	0	U718			0.680144	1.6023	0.019853	0.0280807	1	0.218307	1.16337	0.437453	0.545215	1			SigB			6.9054	9.10421	6.56315	12.0159	10.0235	5.78736	8.39992	6.59263	8.53834	4.88517	6.67205	10.7997	10.9644	11.1753	10.9798
pitA	SAOUHSC_00670	pitA	Membrane Transport	1	0	U311			-2.90707	-7.50095	0	0	0	-1.74799	-3.35891	0	0	0	GraR		SigB	repressed		261.686	296.961	282.296	301.353	359.26	284.436	297.665	20.7522	15.8108	20.8547	19.1392	94.0048	102.664	100.911	99.1933
pitR	SAOUHSC_00669	pitR	Regulation and Cell signaling	1	0	U311			-1.31668	-2.49092	3.74145e-14	1.19101e-13	1.53998e-10	-0.981313	-1.97426	6.45681e-09	4.55853e-08	2.65762e-05	GraR		SigB	repressed		226.541	189.029	206.7	219.386	214.206	168.053	203.986	40.8285	44.1854	35.2499	40.0879	116.732	117.601	112.739	115.691
pknB	SAOUHSC_01187	pknB	Regulation and Cell signaling	1	0	U619			-3.26548	-9.61626	0	0	0	-1.15839	-2.23208	5.42455e-13	6.40933e-12	2.23274e-09			SigB	repressed		398.75	436.419	442.721	446.793	401.82	426.401	425.484	23.7041	20.1496	20.7768	21.5435	220.812	201.532	218.212	213.519
plc	SAOUHSC_00051	plc	Phages, Prophages, Transposable elements, Plasmids	1	0	U22			0.623636	1.54075	0.0469145	0.0636652	1	0.37654	1.29822	0.225282	0.319966	1			SigB			19.6735	15.3969	15.3685	12.9034	20.7776	37.5546	20.2791	13.6068	15.5301	16.6609	15.2659	20.3216	30.9357	37.6374	29.6316
plsX	SAOUHSC_01197	plsX	Fatty Acids, Lipids, and Isoprenoids	1	0	U625, U624			-2.90779	-7.50469	0	0	0	-1.64814	-3.13429	0	0	0	FapR		SigB			449.256	433.008	491.58	492.468	450.515	481.04	466.311	35.8726	24.9922	29.4571	30.1073	167.841	167.646	165.249	166.912
plsY	SAOUHSC_01350	plsY	Fatty Acids, Lipids, and Isoprenoids	-1	0	U695			0.773213	1.70907	9.40862e-07	2.03285e-06	0.00387259	-0.396838	-1.31662	0.0118009	0.0257816	1			SigB			367.91	268.219	318.149	290.862	325.361	284.712	309.202	263.694	272.864	238.286	258.281	261.04	255.49	271.613	262.714
pmi	SAOUHSC_02976	pmi	Carbohydrates	1	0	U1490			-1.05117	-2.0722	1.2273e-05	2.4101e-05	0.0505157	0.161113	1.11815	0.476739	0.582147	1	CcpA		SigB			36.4482	36.9326	29.8403	40.6891	35.3201	31.1838	35.069	7.45458	9.72953	7.76328	8.3158	41.7539	44.6867	45.2493	43.8966
pmtA	SAOUHSC_02154	pmtA	Membrane Transport	-1	0	U1060, U1061			-0.240605	-1.18149	0.386492	0.444109	1	1.11547	2.16665	5.22211e-05	0.000194342	0.214942			SigB			68.0064	149.782	85.3355	152.203	177.695	90.1405	120.527	21.959	87.1391	43.4688	50.8557	283.142	310.943	278.52	290.868
pmtB	SAOUHSC_02153	pmtB	Membrane Transport	-1	0	U1060, U1061			-0.73368	-1.66288	0.00241176	0.00382389	1	0.957487	1.94192	5.35291e-05	0.000198671	0.220326			SigB			70.4375	143.047	101.781	145.657	164.483	81.709	117.853	20.9161	51.1283	33.1091	35.0512	220.836	283.919	263.148	255.967
pmtC	SAOUHSC_02152	pmtC	Membrane Transport	-1	0	U1060, U1061			-1.04608	-2.06491	7.89117e-09	1.91736e-08	3.248e-05	0.916416	1.88742	2.97616e-07	1.6225e-06	0.00122499			SigB			214.909	353.149	287.418	354.873	343.452	256.677	301.747	48.8548	91.9765	75.1518	71.9944	692.473	638.354	578.746	636.524
pmtD	SAOUHSC_02151	pmtD	Membrane Transport	-1	0	U1060, U1061			-0.821509	-1.76725	4.4737e-05	8.39661e-05	0.184138	0.696288	1.62033	0.000492363	0.0014884	1			SigB			287.295	557.093	423.06	485.954	524.306	344.305	437.002	93.1468	130.417	138.643	120.735	752.001	782.541	840.308	791.617
pmtR	SAOUHSC_02155	pmtR	Regulation and Cell signaling	-1	0	U1060, U1061			0.706128	1.63142	0.0167221	0.023907	1	1.22189	2.33253	3.00473e-05	0.000117116	0.123675			SigB			59.8084	113.318	64.3275	131.989	181.336	92.4112	107.198	38.4537	138.546	82.7619	86.5871	258.454	320.562	256.517	278.511
pnbA	SAOUHSC_02751	pnbA	Hypothetical Protein	1	0	U1347, U1346			1.05861	2.08293	7.62436e-08	1.76303e-07	0.000313819	0.60706	1.52315	0.00193716	0.00513086	1	SigB		SigB			40.4335	58.6362	45.9867	30.4441	51.4294	48.1877	45.8529	44.5169	46.5167	48.6784	46.5706	57.7724	91.2151	86.9639	78.6505
pncA	SAOUHSC_02139	pncA	Cofactors, Vitamins, Prosthetic Groups, Pigments	1	0	U1050			1.98597	3.9613	0	0	0	1.02953	2.04136	5.46918e-10	4.47538e-09	2.25111e-06			SigB			173.854	142.389	130.813	144.772	162.86	122.683	146.228	250.855	357.552	246.285	284.897	303.385	364.042	335.635	334.354
pnpA	SAOUHSC_01251	pnpA	RNA Metabolism	1	0	U645, U644, U643	U642	M3	-2.50129	-5.66193	0	0	0	-0.85907	-1.81387	1.50053e-06	7.31774e-06	0.00617617	SigB		SigB	repressed		688.985	601.753	696.262	583.001	506.676	515.386	598.677	56.5913	46.9557	51.0526	51.5332	352.284	358.827	400.561	370.557
polA	SAOUHSC_01797	polA	DNA Metabolism	-1	0	U884			-0.900028	-1.8661	1.91716e-08	4.55866e-08	7.89104e-05	0.0918295	1.06572	0.561835	0.659527	1			SigB			109.155	124.377	102.763	112.773	128.315	136.008	118.898	29.7608	36.4993	27.5782	31.2794	137.16	140.619	147.647	141.809
polC	SAOUHSC_01241	polC	DNA Metabolism	1	0	U640, U637	U639, U638, U636, U635	M3, M4, M4, M3	-2.21431	-4.64058	0	0	0	-0.335863	-1.26213	0.0319301	0.0610707	1			SigB			157.915	157.527	150.633	174.434	159.934	163.384	160.638	17.4455	16.9068	16.2804	16.8776	138.927	141.145	147.599	142.557
polX	SAOUHSC_01098	polX	Hypothetical Protein	1	0	U577			-1.57472	-2.97879	0	0	0	-1.31985	-2.49641	1.45106e-13	1.83208e-12	5.97257e-10			SigB			53.2613	47.9512	56.4511	53.6574	49.0013	46.5817	51.1507	9.26548	7.40743	8.31313	8.32868	23.707	22.5209	22.6632	22.9637
potA	SAOUHSC_01046	potA	Membrane Transport	1	0	U547			-1.00817	-2.01136	4.90228e-09	1.20464e-08	2.01778e-05	-0.691891	-1.6154	2.57397e-05	0.000101772	0.105945			SigB	repressed		52.2275	54.8015	57.9121	69.5851	70.2634	43.7876	58.0962	15.6841	14.6473	11.9212	14.0842	39.4236	39.7396	41.4965	40.2199
potB	SAOUHSC_01047	potB	Membrane Transport	1	0	U547			-1.86496	-3.64259	0	0	0	-0.966871	-1.9546	9.74236e-08	5.65579e-07	0.000400995			SigB	repressed		73.5545	72.6584	82.37	93.933	85.9574	52.6571	76.8551	9.99571	10.8126	10.091	10.2998	39.2017	42.3867	50.4474	44.0119
potC	SAOUHSC_01048	potC	Membrane Transport	1	0	U547			-1.99117	-3.97559	0	0	0	-0.805851	-1.74818	2.84255e-05	0.000111534	0.116999			SigB	repressed		102.239	109.009	106.032	132.343	113.057	72.4094	105.848	13.1637	10.7778	14.6506	12.864	73.5734	62.4124	66.726	67.5706
potD	SAOUHSC_01049	potD	Membrane Transport	1	0	U547			-1.41898	-2.67397	0	0	0	-0.830569	-1.77839	5.42829e-07	2.82821e-06	0.00223429			SigB	repressed		203.831	216.962	196.161	244.414	197.002	144.639	200.502	37.7412	41.5875	30.9382	36.7556	122.889	132.956	123.212	126.352
ppaC	SAOUHSC_02140	ppaC	Phosphorus Metabolism	1	0	U1052, U1050			-0.455375	-1.37114	0.00714705	0.0106507	1	-0.0413104	-1.02905	0.806416	0.869586	1			SigB			459.344	560.608	487.88	576.49	577.281	538.869	533.412	184.667	215.794	171.716	190.726	545.124	567.773	627.792	580.23
ppnK	SAOUHSC_00943	ppnK	Cofactors, Vitamins, Prosthetic Groups, Pigments	1	0	U479			-0.26747	-1.2037	0.102668	0.131974	1	0.186305	1.13785	0.249314	0.34633	1			SigB			150.403	195.6	156.751	198.111	220.353	193.747	185.827	66.1198	83.5902	76.8111	75.507	207.371	258.227	245.646	237.081
prfA	SAOUHSC_02359	prfA	Protein Metabolism	-1	0	U1135			-2.03962	-4.11138	0	0	0	-1.39309	-2.62641	9.99201e-16	1.60028e-14	4.11271e-12			SigB	repressed		303.784	222.58	214.459	278.195	235.718	230.236	247.495	36.9559	25.5428	25.0279	29.1755	124.156	99.906	91.3376	105.133
prfB	SAOUHSC_00771	prfB	Protein Metabolism	1	0	U370			-0.808534	-1.75143	2.69308e-06	5.59835e-06	0.0110847	0.094484	1.06768	0.578675	0.676463	1			SigB			302.535	261.019	276.894	255.212	263.003	245.195	267.31	64.1114	91.4298	69.9595	75.1669	254.124	388.526	322.69	321.78
prfC	SAOUHSC_00956	prfC	Protein Metabolism	1	0	U489	U488	M4	-2.45892	-5.49805	0	0	0	-0.661912	-1.58218	0.000102191	0.000354055	0.420617			SigB			349.216	314.77	312.129	288.68	274.718	266.863	301.063	31.8701	23.056	24.7839	26.57	206.642	223.953	210.079	213.558
priA	SAOUHSC_01179	priA	DNA Metabolism	1	0	U615			-2.26241	-4.79793	0	0	0	-0.446936	-1.36314	0.00483748	0.0117055	1			SigB			99.6703	85.5344	94.5379	92.4116	92.4086	99.1501	93.9522	9.93347	9.05975	9.57072	9.52132	69.7262	82.2343	80.2463	77.4023
prmA	SAOUHSC_01681	prmA	RNA Metabolism	-1	0	U826	U828	M3	-1.00218	-2.00303	9.61079e-08	2.20748e-07	0.00039558	-1.17439	-2.25697	2.42428e-10	2.08316e-09	9.97832e-07			SigB			114.821	142.834	188.091	165.934	180.14	162.419	159.04	52.6155	29.4048	33.3099	38.4434	68.8279	86.2579	82.858	79.3146
prmC	SAOUHSC_02358	prmC	RNA Metabolism	-1	0	U1135			-2.82608	-7.09143	0	0	0	-1.72882	-3.31456	0	0	0			SigB			455.691	344.743	391.79	434.429	376.867	349.626	392.191	33.4006	21.4347	25.328	26.7211	137.787	126.625	132.65	132.354
proC	SAOUHSC_01597	proC	Amino Acids and Derivatives	1	0	U788			2.70868	6.53724	0	0	0	1.46974	2.76971	6.43929e-15	9.46576e-14	2.65041e-11			SigB			66.781	90.3258	49.4975	104.348	112.011	84.7498	84.6189	206.591	331.785	273.812	270.729	251.928	272.741	259.232	261.3
proP	SAOUHSC_00556	proP	Amino Acids and Derivatives	1	0	U250, U249			not detectable	not detectable	not detectable	not detectable	not detectable	not detectable	not detectable	not detectable	not detectable	not detectable	SigB		sigB	repressed		0	0	0	0	0	0	0	0	0	0	0	0	0	0	0
proS	SAOUHSC_01240	proS	Protein Metabolism	1	0	U638, U637, U635	U636	M4	-2.98668	-7.9265	0	0	0	-0.818598	-1.76369	1.70247e-06	8.25367e-06	0.00700737			SigB			601.873	714.606	671.43	722.756	651.379	719.081	680.187	45.3301	40.9858	39.298	41.8713	377.004	447.325	475.728	433.352
prs	SAOUHSC_00472	prs	Carbohydrates	1	0	U200	U199, U196, U195, U194	M2, M3, M4, M3	-1.42637	-2.6877	0	0	0	-0.90944	-1.87832	3.65006e-08	2.26944e-07	0.000150237			SigB			231.301	263.323	222.672	279.65	288.206	264.201	258.226	56.7059	41.5083	41.5046	46.5729	175.25	146.874	138.06	153.395
prsA	SAOUHSC_01972	prsA	Membrane Transport	1	0	U985	U984	M3	-0.506461	-1.42056	0.00576544	0.00872767	1	-0.645262	-1.56402	0.000423865	0.00130782	1	VraR		SigB			555.286	647.572	537.813	856.3	762.302	1007.46	727.789	268.777	235.911	243.73	249.473	482.731	557.81	526.479	522.34
prsS	SAOUHSC_00200	prsS	Hypothetical Protein	1	0	U80			-0.832779	-1.78111	0.000324644	0.000565243	1	0.000732385	1.00051	0.997279	0.999881	1			SigB			12.9546	21.4091	15.6057	20.7566	27.2839	22.2901	20.05	5.26958	5.5063	5.63612	5.47067	18.0535	26.0737	23.4338	22.5203
psmA1	SAOUHSC_00411.4	psmA1	Virulence, Disease and Defense						5.60659	48.7248	0	0	0	1.84555	3.59391	4.08673e-13	4.90408e-12	1.6821e-09	AgrA		SigB	activated		40.3024	61.401	31.9208	18.7452	28.929	28.1476	34.9077	744.875	924.369	820.672	829.972	145.072	139.897	134.069	139.679
psmA2	SAOUHSC_00411.3	psmA2	Virulence, Disease and Defense						5.57848	47.7847	0	0	0	2.35287	5.10838	2.35034e-13	2.87917e-12	9.67401e-10	AgrA		SigB	activated		51.0498	64.9434	45.7531	17.6425	31.0719	26.8073	39.5446	762.141	1128.93	906.72	932.597	298.898	195.302	182.383	225.527
psmA3	SAOUHSC_00411.2	psmA3	Virulence, Disease and Defense						5.09373	34.148	0	0	0	1.81441	3.51715	6.66134e-16	1.08802e-14	2.74181e-12	AgrA		SigB	activated		84.8103	124.239	66.1546	45.3527	73.79	35.8984	71.7076	1040.42	1368.2	1192.84	1200.49	251.211	292.802	303.848	282.62
psmA4	SAOUHSC_00411.1	psmA4	Virulence, Disease and Defense						5.25936	38.3024	0	0	0	1.63624	3.10854	4.72272e-10	3.91121e-09	1.94387e-06	AgrA		SigB	activated		56.2955	71.7469	36.7849	27.7239	34.7965	26.6796	42.3379	666.653	958.719	764.224	796.532	124.466	161.069	156.903	147.48
psmB1	SAOUHSC_01135	psmB1	Virulence, Disease and Defense	1	0	U595			4.66326	25.3385	0	0	0	1.65698	3.15356	0	0	0	AgrA		SigB	activated		4209.31	5129.08	3747.97	2761.69	3873.11	3492.03	3868.86	46347.4	48919.5	48239.6	47835.5	11073.9	16859.5	13299.7	13744.4
psmB2	SAOUHSC_01136	psmB2	Virulence, Disease and Defense	1	0	U595			4.02023	16.2259	0	0	0	1.3785	2.59998	5.20806e-13	6.1987e-12	2.14364e-09	AgrA		SigB	activated		18388.5	29651.1	21271.6	17675.8	23503.7	19325.1	21636	168501	173326	171788	171205	59642.1	65115.2	64294.9	63017.4
pstA	SAOUHSC_00452	pstA	Hypothetical Protein	1	0	U195, U194			0.752075	1.68421	4.83596e-05	9.05999e-05	0.199048	-0.115286	-1.08319	0.532007	0.634785	1			SigB			194.258	250.091	222.594	228.25	292.719	286.838	245.792	212.857	209.175	184.17	202.067	226.862	278.409	258.718	254.663
pstA	SAOUHSC_01386	pstA	Membrane Transport	-1	0	U718			0.159207	1.11667	0.6937	0.750005	1	0.339555	1.26537	0.329281	0.434815	1			SigB			1.54537	2.80148	2.14196	1.10986	1.30955	2.12005	1.83804	1.06397	0.774052	1.10803	0.982017	2.15793	3.18668	2.51829	2.62097
pstB	SAOUHSC_01385	pstB	Membrane Transport	-1	0	U718			0.435402	1.35229	0.151986	0.189626	1	0.185746	1.1374	0.499567	0.603528	1			SigB	repressed		3.85049	3.20143	3.3794	3.33126	3.23697	2.90727	3.31781	2.10171	2.62119	1.89028	2.20439	5.0377	4.29192	3.36832	4.23264
pstC	SAOUHSC_01387	pstC	Membrane Transport	-1	0	U718			1.5997	3.0308	1.78737e-06	3.77079e-06	0.0073568	1.09555	2.13694	0.00049295	0.00148862	1			SigB			1.53036	1.3451	1.13634	0.863569	2.05967	1.33603	1.37851	1.31705	2.62813	2.28598	2.07705	2.76026	4.43776	2.83782	3.34528
pstS	SAOUHSC_01389	pstS	Membrane Transport	-1	0	U718			1.2711	2.41346	0.000709582	0.00119112	1	0.973677	1.96384	0.00322909	0.00821442	1			SigB			1.08128	0.95039	0.856411	0.739586	0.646788	0.629317	0.817296	0.992605	1.23794	0.68914	0.97323	1.67766	1.95099	1.78229	1.80365
psuG	SAOUHSC_00292	psuG	Nucleosides and Nucleotides	1	0				-0.642869	-1.56143	0.183235	0.224262	1	-1.0849	-2.12123	0.00844784	0.0192213	1	CcpA		SigB			1.1515	1.6025	1.21603	1.49646	1.98983	1.14888	1.4342	0.264265	0.549304	0.550417	0.454662	0.535979	1.08831	0.690189	0.771492
ptaA	SAOUHSC_01836	ptaA	Carbohydrates	-1	0	U909			-2.13673	-4.39764	0	0	0	-0.555125	-1.4693	0.000775322	0.0022521	1			SigB			101.781	118.731	100.384	129.378	120.944	123.379	115.766	12.3727	15.2924	11.1517	12.9389	86.7044	87.3673	90.4762	88.1826
pth	SAOUHSC_00475	pth	Protein Metabolism	1	0	U201			1.7739	3.41977	0	0	0	0.852146	1.80518	5.74544e-06	2.5483e-05	0.0236482			SigB			41.3153	42.8422	30.5169	51.311	59.7317	45.853	45.2617	73.2969	85.0357	68.4919	75.6082	85.998	98.2781	89.7337	91.3366
ptpA	SAOUHSC_02095	ptpA	Stress Response	1	0	U1029			2.38266	5.21496	0	0	0	0.7653	1.69972	1.39601e-06	6.85676e-06	0.00574596	SigB		SigB			368.2	416.811	303.405	330.854	344.909	333.69	349.645	960.445	827.154	870.975	886.191	592.874	732.719	674.936	666.843
ptpB	SAOUHSC_02356	ptpB	Hypothetical Protein	-1	0	U1134, U1135			-2.14916	-4.43569	0	0	0	-0.950613	-1.93269	2.42361e-09	1.82703e-08	9.97559e-06			SigB			258.818	198.17	229.738	236.693	214.672	228.532	227.771	28.6816	24.1694	21.9983	24.9498	125.58	137.78	133.241	132.2
ptsH	SAOUHSC_01028	ptsH	Carbohydrates	1	0	U534, U533			-0.54973	-1.46381	0.000860127	0.001431	1	-0.565389	-1.47979	0.000572169	0.0017078	1	SigB		sigB			1530.89	1449.48	1552.07	1426.61	1410.34	1688.44	1509.64	424.344	650.129	455.251	509.908	1170.1	1064.49	1193.96	1142.85
ptsI	SAOUHSC_01029	ptsI	Carbohydrates	1	0	U534, U533			-2.73093	-6.63885	0	0	0	-0.905903	-1.87372	3.15268e-07	1.70743e-06	0.00129765	SigB		SigB			3168.74	3334.48	3503.6	3611.12	3472.79	4173.55	3544.05	249.105	286.641	250.052	261.933	2107.26	1972.64	2278.17	2119.36
purA	SAOUHSC_00019	purA	Nucleosides and Nucleotides	1	0	U9			-1.10571	-2.15205	5.27899e-06	1.06564e-05	0.0217283	-1.55904	-2.94658	6.42236e-11	5.8874e-10	2.64344e-07						27.6907	44.6106	42.2229	54.2981	55.9004	46.1611	45.1473	14.6432	7.19434	8.45002	10.0959	12.9854	19.3658	19.3084	17.2198
purB	SAOUHSC_02126	purB	Nucleosides and Nucleotides	-1	0	U1046			-1.42146	-2.67856	0	0	0	-0.877055	-1.83662	9.08082e-08	5.30166e-07	0.000373767			SigB			194.366	216.057	173.343	243.09	241.12	219.249	214.537	50.1174	34.3854	31.9174	38.8067	140.625	133.811	117.115	130.517
purC	SAOUHSC_01010	purC	Nucleosides and Nucleotides	1	0	U525			-0.0644802	-1.04571	0.842622	0.884119	1	-0.54089	-1.45487	0.0697122	0.12046	1						4.65336	3.53734	4.38288	4.12909	6.51986	5.39567	4.7697	2.42449	2.59178	1.68326	2.23318	3.74653	3.89012	3.39221	3.67629
purD	SAOUHSC_01018	purD	Nucleosides and Nucleotides	1	0	U525			-2.22194	-4.66521	0	0	0	-0.702284	-1.62708	5.48993e-05	0.000203572	0.225965						119.215	110.279	94.3658	92.7768	104.26	95.198	102.682	14.1526	8.86598	8.82961	10.6161	63.9559	75.3757	72.8822	70.7379
purE	SAOUHSC_01008	purE	Nucleosides and Nucleotides	1	0	U525			1.06047	2.08561	0.00129856	0.00211343	1	-0.60223	-1.51806	0.0729981	0.125401	1				repressed		6.75546	13.3598	8.02579	11.7827	17.6789	7.79325	10.8993	10.2711	14.985	8.47642	11.2442	5.69924	9.79476	8.7309	8.07497
purF	SAOUHSC_01014	purF	Nucleosides and Nucleotides	1	0	U525			-1.53316	-2.89419	3.15427e-09	7.84469e-09	1.2983e-05	-0.321194	-1.24936	0.1726	0.257306	1						18.6287	18.7877	16.0313	14.7021	19.5717	17.3949	17.5194	4.98776	1.7773	1.88365	2.8829	14.5627	18.1604	14.494	15.7391
purH	SAOUHSC_01017	purH	Nucleosides and Nucleotides	1	0	U525			-1.87426	-3.66613	3.33067e-16	1.16474e-15	1.3709e-12	-0.697377	-1.62155	0.00110927	0.00309544	1						37.1687	41.5216	35.0416	32.9678	37.8679	32.7777	36.2242	7.48447	3.01995	3.66796	4.72413	22.435	27.4439	25.3326	25.0705
purK	SAOUHSC_01009	purK	Nucleosides and Nucleotides	1	0	U525			-0.918518	-1.89017	0.00621875	0.00937597	1	-0.998542	-1.99798	0.0016782	0.00451469	1						6.30509	12.954	9.05131	8.15083	14.0802	10.6157	10.1929	4.41334	2.16558	1.20554	2.59482	4.98913	7.63847	4.60586	5.74449
purL	SAOUHSC_01013	purL	Nucleosides and Nucleotides	1	0	U525			-0.661147	-1.58134	0.006738	0.0100886	1	-0.247811	-1.1874	0.269713	0.368939	1						6.55881	8.07789	6.57364	5.25045	7.45903	7.3114	6.87187	3.08478	1.71503	1.4708	2.0902	5.38965	7.30508	6.80687	6.50053
purM	SAOUHSC_01015	purM	Nucleosides and Nucleotides	1	0	U525			-2.03872	-4.1088	7.61613e-14	2.38933e-13	3.1348e-10	-0.551771	-1.46588	0.0148259	0.0313488	1						18.7843	22.1906	16.1062	15.7008	20.4106	18.5697	18.627	3.71769	1.57841	1.15325	2.14978	13.075	15.103	14.4869	14.2216
purN	SAOUHSC_01016	purN	Nucleosides and Nucleotides	1	0	U525			-1.82549	-3.54427	9.55902e-13	2.83465e-12	3.93449e-09	-0.641572	-1.56003	0.00213352	0.00560408	1						35.1847	26.9395	28.8582	25.2852	32.4268	29.1759	29.6451	5.16785	2.86452	3.8869	3.97309	17.6145	24.9908	21.3703	21.3252
purQ	SAOUHSC_01012	purQ	Nucleosides and Nucleotides	1	0	U525			-0.727895	-1.65622	0.0354773	0.0490345	1	-0.378738	-1.3002	0.186185	0.27437	1						4.61799	5.56657	5.64313	3.89868	7.0505	6.4505	5.53789	2.42243	1.20847	1.13524	1.58871	3.93051	5.71361	4.74505	4.79639
purR	SAOUHSC_00467	purR	Nucleosides and Nucleotides	1	0	U196	U195, U194	M4, M3	1.56885	2.96668	0	0	0	0.07167	1.05093	0.69021	0.774933	1			SigB			689.655	521.153	493.963	434.005	430.807	446.18	502.627	847.875	619.65	703.697	723.741	482.338	722.256	581.885	595.493
purS	SAOUHSC_01011	purS	Nucleosides and Nucleotides	1	0	U525			-0.0937035	-1.06711	0.809538	0.85613	1	-0.439617	-1.35624	0.203764	0.294795	1						6.04537	9.44631	8.2462	4.68629	8.83943	8.37727	7.60681	3.69971	3.46062	3.21077	3.45703	6.25309	7.61815	5.13328	6.33484
putA	SAOUHSC_01884	putA	Amino Acids and Derivatives	1	0	U941			0.259611	1.19716	0.316139	0.369352	1	0.691122	1.61454	0.00615173	0.0144937	1	CcpA		SigB			25.3962	20.4552	26.7727	18.7385	18.9845	16.6863	21.1722	12.9158	10.9413	13.1122	12.3231	38.1401	38.9575	38.1082	38.4019
putP	SAOUHSC_02119	putP	Amino Acids and Derivatives	1	0	U1043			0.544485	1.4585	0.0004324	0.000742804	1	0.6554	1.57505	1.75075e-05	7.16313e-05	0.0720611	CcpA		SigB			63.8921	55.6513	50.6957	48.1386	53.6684	51.6183	53.9441	36.8625	40.1033	38.1687	38.3781	89.513	94.6848	100.85	95.0161
pxpA	SAOUHSC_01708	pxpA	Hypothetical Protein	-1	0	U836			-0.799892	-1.74097	0.011093	0.0162198	1	1.04765	2.06716	9.59623e-05	0.000334729	0.394981	CcpA		SigB			6.47622	10.5565	11.6576	6.08877	11.3633	10.8083	9.4918	2.70231	2.15695	3.03936	2.63287	18.8539	23.7953	23.7139	22.1211
pycA	SAOUHSC_01064	pycA	Carbohydrates	1	0	U559, U558			0.922909	1.89593	4.57e-09	1.12501e-08	1.88101e-05	2.1079	4.31063	0	0	0	CodY		SigB			93.6982	92.6924	73.8458	87.4863	100.615	107.243	92.5968	71.5642	101.805	85.0343	86.1346	427.716	452.985	459.093	446.598
pykA	SAOUHSC_01806	pykA	Carbohydrates	-1	0	U890, U892			-2.93661	-7.65612	0	0	0	-0.430317	-1.34753	0.0188722	0.0385881	1	CcpA		SigB			1565.11	1781.44	1679.14	1770.49	1884.06	2266.65	1824.48	107.182	123.627	119.142	116.65	1467.42	1470.38	1614.47	1517.42
pyrB	SAOUHSC_01166	pyrB	Nucleosides and Nucleotides	1	0	U609, U608			-0.952406	-1.9351	0.000634432	0.00107021	1	-1.35671	-2.561	5.20428e-07	2.72877e-06	0.00214208			SigB			13.1691	30.3069	21.5773	32.4271	36.5604	28.1841	27.0375	9.2283	4.83388	6.05459	6.70559	8.42253	14.9254	12.2919	11.8799
pyrC	SAOUHSC_01168	pyrC	Nucleosides and Nucleotides	1	0	U609, U608			-1.0172	-2.02398	0.00227059	0.00361817	1	-1.28174	-2.43132	9.573e-05	0.000334203	0.394025			SigB			13.6997	37.1018	25.0058	35.2175	50.5269	33.5122	32.5107	11.6185	5.57317	5.91688	7.70286	11.3291	19.0723	14.6304	15.0106
pyrD	SAOUHSC_02909	pyrD	Nucleosides and Nucleotides	1	0	U1444			-1.10682	-2.1537	4.9982e-09	1.22748e-08	2.05726e-05	-0.641344	-1.55978	0.000452278	0.00138304	1			SigB	repressed		78.0921	67.6874	51.4329	72.3653	96.412	82.9817	74.8286	16.2787	16.4896	17.7488	16.839	54.2522	53.6489	52.4709	53.4573
pyrE	SAOUHSC_01172	pyrE	Nucleosides and Nucleotides	1	0	U609, U608			-1.73305	-3.3243	4.42462e-08	1.03711e-07	0.000182117	-1.41046	-2.65822	2.32814e-06	1.10019e-05	0.00958262			SigB			18.8341	60.2318	30.8672	39.4794	64.0137	36.2818	41.618	9.30973	4.97605	3.7396	6.00846	15.9147	21.6594	14.9795	17.5179
pyrF	SAOUHSC_01171	pyrF	Nucleosides and Nucleotides	1	0	U609, U608			-2.01735	-4.04841	3.17044e-08	7.4654e-08	0.000130495	-1.88335	-3.6893	4.12473e-08	2.5264e-07	0.000169774			SigB			11.6429	45.4322	25.0299	27.4089	52.5519	21.3182	30.564	6.22491	2.05074	2.4463	3.57398	6.90817	12.7959	8.16724	9.29042
pyrG	SAOUHSC_02368	pyrG	Nucleosides and Nucleotides	-1	0	U1142	U1143	M3	-2.59118	-6.02593	0	0	0	-2.43132	-5.39388	0	0	0			SigB	repressed		317.786	379.066	326.325	449.978	355.991	327.443	359.432	34.154	24.2594	28.2547	28.8894	73.6258	65.7119	83.9229	74.4202
pyrH	SAOUHSC_01235	pyrH	Nucleosides and Nucleotides	1	0	U637, U635	U636	M4	-2.23655	-4.71268	0	0	0	-0.817	-1.76174	3.06987e-06	1.43261e-05	0.0126356			SigB	repressed		149.983	215.903	159.1	261.105	211.07	199.564	199.454	25.33	17.8312	18.2894	20.4835	124.097	127.707	128.231	126.678
pyrP	SAOUHSC_01165	pyrP	Nucleosides and Nucleotides	1	0	U609, U608			-1.26695	-2.40652	0.000175224	0.000312353	0.721222	-1.49969	-2.82781	6.35421e-06	2.80622e-05	0.0261539			SigB			13.1507	41.2301	29.5291	35.0523	42.9267	34.6957	32.7641	10.392	4.57888	4.66592	6.5456	10.3491	17.2631	11.5797	13.064
pyrR	SAOUHSC_01164	pyrR	Nucleosides and Nucleotides	1	0	U609, U608			-1.83946	-3.57876	0	0	0	-1.31834	-2.4938	1.69376e-12	1.83945e-11	6.9715e-09			SigB	repressed		111.168	206.933	146.436	208.54	245.361	168.216	181.109	23.894	29.223	21.1911	24.7693	77.6946	97.3046	69.1484	81.3825
qoxA	SAOUHSC_01002	qoxA	Respiration	-1	0	U523			-1.1906	-2.28248	8.60459e-09	2.08701e-08	3.54165e-05	-0.89775	-1.86316	1.39137e-05	5.8023e-05	0.0572687	GraR					2193.12	1667.58	1799.97	1422.59	1615.28	2059.02	1792.93	389.152	344.917	413.12	382.396	1071.68	1066.96	1099.89	1079.51
qoxB	SAOUHSC_01001	qoxB	Respiration	-1	0	U523			-1.96655	-3.90833	0	0	0	-1.14576	-2.21262	4.95813e-09	3.58659e-08	2.04077e-05	GraR					1590.09	1337.7	1500.51	1079.77	1302.35	1584.08	1399.08	189.346	141.677	190.24	173.754	629.949	722.472	780.055	710.825
qoxC	SAOUHSC_01000	qoxC	Respiration	-1	0	U523			-1.68426	-3.21376	0	0	0	-1.16842	-2.24766	2.21758e-10	1.91354e-09	9.12757e-07	GraR					994.779	858.152	1066.36	730.515	873.674	1085.51	934.832	149.356	116.42	158.199	141.325	451.795	423.901	523.948	466.548
qoxD	SAOUHSC_00999	qoxD	Respiration	-1	0	U523			-1.74101	-3.34269	0	0	0	-1.41377	-2.66433	5.61806e-12	5.78099e-11	2.31239e-08	GraR					977.544	1115.91	1306.6	967.207	1223.2	1193.79	1130.71	173.581	125.889	191.707	163.726	355.31	417.77	655.164	476.081
queA	SAOUHSC_01749	queA	RNA Metabolism	-1	0	U858	U859, U860	M3, M3	-2.00942	-4.0262	0	0	0	-1.24513	-2.3704	1.111e-12	1.24942e-11	4.57288e-09				repressed		79.8507	85.6037	103.148	93.1325	106.487	84.6702	92.1487	14.1209	8.113	10.8227	11.0189	35.1563	47.3127	48.6382	43.7024
queC	SAOUHSC_00721	queC	RNA Metabolism	-1	0	U342			-0.597066	-1.51264	0.0165572	0.0236959	1	-0.173375	-1.12769	0.445694	0.553721	1			SigB	repressed		20.1452	19.1044	19.8395	20.5598	20.295	13.62	18.9273	8.88152	5.4625	3.80109	6.04837	16.0393	21.4538	19.1845	18.8925
queD	SAOUHSC_00720	queD	RNA Metabolism	-1	0	U341, U342			-0.621292	-1.53825	0.0376548	0.0518526	1	-0.260597	-1.19797	0.340238	0.445568	1	SigB		SigB	repressed		21.7441	27.0907	21.0677	21.3128	21.5514	14.744	21.2518	7.36419	5.80065	6.86187	6.67557	17.6873	18.9365	22.9661	19.8633
queE	SAOUHSC_00719	queE	RNA Metabolism	-1	0	U341, U342			-0.892009	-1.85576	7.10043e-05	0.000131232	0.292254	-0.213987	-1.15989	0.30273	0.405552	1	SigB		SigB	repressed		33.0322	40.2758	34.8178	34.9607	33.3769	22.9213	33.2308	10.3737	7.8195	7.83535	8.67618	31.7909	30.7287	33.7178	32.0791
queF	SAOUHSC_00739	queF	RNA Metabolism	-1	0	U351			-2.54646	-5.84199	0	0	0	-1.32746	-2.5096	5.55112e-16	9.17606e-15	2.28484e-12	LexA		SigB			261.926	329.772	312.301	418.93	339.745	282.52	324.199	26.3189	24.922	29.6083	26.9497	142.84	135.758	154.819	144.473
queG	SAOUHSC_01989	queG	RNA Metabolism	-1	0	U997			0.318551	1.24708	0.189233	0.230849	1	-0.091249	-1.06529	0.70258	0.783054	1			SigB			21.7203	21.4773	22.6098	20.8839	26.1703	21.9805	22.4737	14.0997	15.0091	12.088	13.7323	21.7365	26.7135	22.8061	23.752
radA	SAOUHSC_00507	radA	DNA Metabolism	1	0	U219, U218, U216	U214	M3	-1.16614	-2.2441	1.71074e-12	5.01168e-12	7.04142e-09	-0.364369	-1.28732	0.0247727	0.0492674	1						153.557	152.952	175.796	170.449	167.075	158.781	163.102	29.6356	49.5286	29.062	36.0754	120.757	154.439	152.367	142.521
radC	SAOUHSC_01763	radC	DNA Metabolism	-1	0				1.89676	3.72377	1.4048e-09	3.57364e-09	5.78215e-06	0.600215	1.51594	0.0558051	0.0994776	1						2.29423	2.37236	3.09976	2.99077	2.79848	1.75043	2.55101	4.33604	3.70818	5.93479	4.65967	3.76899	4.87005	4.61072	4.41658
rarA	SAOUHSC_01734	rarA	Hypothetical Protein	1	0	U846			1.05176	2.07306	3.57427e-11	9.75578e-11	1.47117e-07	0.453038	1.36892	0.00420616	0.0103792	1			SigB			123.853	94.0074	86.8595	86.7596	94.731	95.4023	96.9355	87.7136	98.0879	107.833	97.8783	143.265	155.303	147.179	148.582
rarD	SAOUHSC_03031	rarD	Hypothetical Protein	-1	0				0.737004	1.66671	0.006322	0.00951421	1	0.381488	1.30268	0.142931	0.221166	1						8.48612	6.8587	8.26639	7.52572	8.32404	7.00705	7.74467	5.19343	8.26385	5.7815	6.41293	9.44361	13.3758	11.313	11.3774
rasP	SAOUHSC_01239	rasP	Regulation and Cell signaling	1	0	U638, U637, U635	U636	M4	-1.76681	-3.403	0	0	0	-0.347024	-1.27193	0.0232355	0.0466296	1			SigB			206.287	193.876	188.217	191.734	182.488	188.499	191.85	26.4443	32.6378	24.1059	27.7294	167.102	162.701	176.655	168.819
rbfA	SAOUHSC_01247	rbfA	Protein Metabolism	1	0	U643, U642			-1.91277	-3.76532	0	0	0	-0.718786	-1.6458	5.42591e-06	2.41603e-05	0.0223331			SigB			689.872	649.434	721.664	835.361	671.293	596.061	693.947	85.5677	93.7028	91.0431	90.1045	397.183	502.407	522.134	473.908
rbgA	SAOUHSC_01214	rbgA	Protein Metabolism	1	0	U631			1.54685	2.92179	0	0	0	0.338243	1.26422	0.034114	0.064826	1			SigB			48.2901	41.0354	34.7558	42.2672	44.347	41.8829	42.0964	49.48	75.7034	56.3179	60.5004	62.4885	61.565	54.3156	59.4564
rbsD	SAOUHSC_00240	rbsD	Carbohydrates	-1	0				0.00633074	1.0044	0.983151	0.998778	1	-0.247577	-1.18721	0.36563	0.471471	1	CcpA		SigB			9.85171	12.5076	9.88361	6.64861	11.3494	12.6689	10.485	4.22041	5.76484	5.44165	5.1423	6.92935	12.189	10.6289	9.91577
rbsK	SAOUHSC_00239	rbsK	Carbohydrates	-1	0				-0.766834	-1.70153	0.000286151	0.000500552	1	-0.412263	-1.33077	0.0370894	0.0695807	1	CcpA		SigB			24.2255	32.1949	25.404	23.304	30.4501	34.9022	28.4135	7.73907	8.76437	7.96691	8.15678	21.8305	23.8785	25.9624	23.8905
rbsR	SAOUHSC_00242	rbsR	Carbohydrates	-1	0	U97			-0.215395	-1.16102	0.227572	0.273485	1	0.422963	1.34068	0.012461	0.0270087	1	CcpA	SigB	SigB			34.3478	38.927	31.4223	32.7088	35.2515	28.2482	33.4843	11.7324	17.579	13.3213	14.2109	37.9241	62.3178	51.5487	50.5969
rbsU	SAOUHSC_00241	rbsU	Carbohydrates	-1	0	U96			-1.34631	-2.54261	1.65598e-05	3.20905e-05	0.0681602	-0.402845	-1.32211	0.135016	0.210758	1	CcpA		SigB			10.0528	13.7839	12.819	9.48884	11.2247	10.6317	11.3335	2.76849	1.72638	1.92209	2.13899	8.42253	10.8831	9.67087	9.65882
recA	SAOUHSC_01262	recA	Regulation and Cell signaling	1	0	U649, U648			2.57005	5.93832	0	0	0	0.197239	1.1465	0.259002	0.357137	1	LexA		SigB			529.529	363.31	347.16	378.097	349.242	408.256	395.932	1326	1021.92	1079.53	1142.48	541.18	527.579	456.463	508.407
recD2	SAOUHSC_01723	recD2	DNA Metabolism	-1	0	U840, U841			-2.05162	-4.14572	0	0	0	-0.283031	-1.21675	0.12251	0.194392	1			SigB			102.692	57.8986	62.4039	70.9251	69.2886	56.6555	69.9772	9.59118	7.45564	7.49127	8.17936	68.5175	64.3392	59.8037	64.2202
recF	SAOUHSC_00004	recF	DNA Metabolism	1	0	U2			0.173095	1.12747	0.26424	0.313795	1	0.0300153	1.02102	0.845879	0.903149	1						270.457	285.051	305.889	264.947	284.831	271.194	280.395	127.027	189.524	150.87	155.807	328.606	303.083	330.041	320.577
recG	SAOUHSC_01194	recG	DNA Metabolism	1	0	U624			-0.218193	-1.16328	0.182708	0.223751	1	0.280125	1.2143	0.080476	0.136425	1			SigB			50.7643	40.7621	38.878	43.3615	48.1387	45.584	44.5814	18.5614	20.785	16.8624	18.7362	64.1984	58.0177	58.9851	60.4004
recJ	SAOUHSC_01744	recJ	DNA Metabolism	-1	0	U851			-0.12643	-1.09159	0.423028	0.481921	1	-0.327945	-1.25522	0.0361917	0.0682073	1						85.3121	77.8635	72.8815	90.8251	86.0464	71.7359	80.7774	35.1847	38.435	34.8152	36.145	71.7967	73.2066	71.023	72.0088
recN	SAOUHSC_01615	recN	DNA Metabolism	-1	0	U798	U800, U804	M3, M4	-2.11204	-4.32303	0	0	0	-0.314574	-1.24364	0.0660347	0.115267	1	ArgR		SigB			205.197	158.044	190.278	185.187	203.096	206.258	191.343	22.3833	22.8401	19.6774	21.6336	158.842	188.767	170.774	172.794
recO	SAOUHSC_01667	recO	DNA Metabolism	-1	0	U820			-2.92537	-7.59668	0	0	0	-1.11216	-2.16169	3.82416e-11	3.57733e-10	1.57403e-07			SigB			88.7841	96.2935	109.71	83.8816	113.788	105.28	99.623	6.42868	5.70747	6.92185	6.35266	39.0052	56.9067	59.6543	51.8554
recQ1	SAOUHSC_00730	recQ1	DNA Metabolism	1	0	U344			-1.60813	-3.04857	0	0	0	0.0817566	1.05831	0.607573	0.699516	1			SigB			99.4624	90.8332	90.718	101.485	86.3109	87.8682	92.7797	15.2556	14.2412	14.936	14.8109	94.6301	118.915	117.473	110.339
recQ2	SAOUHSC_01502	recQ2	DNA Metabolism	-1	0	U770			0.561736	1.47604	0.00173604	0.0027934	1	0.348306	1.27307	0.0499423	0.0903969	1						58.4035	57.8843	51.3971	48.7278	53.8052	50.8347	53.5088	33.5012	43.8411	38.8196	38.7206	69.8606	86.7807	72.8427	76.4947
recR	SAOUHSC_00445	recR	DNA Metabolism	1	0	U190, U189, U188			-1.92813	-3.80561	0	0	0	-0.559452	-1.47371	0.000949185	0.00269608	1			SigB			603.578	606.747	808.125	614.506	698.981	598.799	655.123	71.441	102.872	80.3627	84.8918	366.525	559.991	577.647	501.388
recU	SAOUHSC_01466	recU	Cell Division and Cell Cycle	1	0	U749			-0.812341	-1.75606	1.31474e-06	2.80096e-06	0.00541145	-0.805652	-1.74794	1.24145e-06	6.13925e-06	0.00510979			SigB	repressed		373.101	287.13	349.575	341.121	315.09	276.222	323.706	94.359	79.0531	95.141	89.5177	210.491	212.23	200.115	207.612
recX	SAOUHSC_02011	recX	Regulation and Cell signaling	-1	0	U1012			0.568195	1.48267	0.00251262	0.0039792	1	0.146797	1.10711	0.429933	0.540338	1			SigB			72.7511	55.3803	48.189	53.6707	63.6353	69.3454	60.4953	52.2748	45.1162	33.7401	43.7104	64.2992	93.427	68.2314	75.3192
rel	SAOUHSC_01742	rel	Regulation and Cell signaling	-1	0	U849, U850			7.05545	133.015	0	0	0	0.583128	1.49809	0.00628839	0.014765	1			SigB			231.542	192.019	148.66	129.666	137.298	120.82	160.001	10641	10213.9	10243.7	10366.2	308.868	268.66	225.719	267.749
relP	SAOUHSC_02811	relP	Regulation and Cell signaling	-1	0	U1380			-0.586612	-1.50172	0.0208028	0.0293436	1	-0.610912	-1.52722	0.013215	0.0284094	1	VraR		SigB			41.7098	39.8094	35.2648	43.7912	44.0824	57.8271	43.7475	13.8592	15.3805	13.4546	14.2315	27.6327	38.7833	30.2533	32.2231
relQ	SAOUHSC_00942	relQ	Regulation and Cell signaling	1	0	U479			0.636648	1.55471	0.00713435	0.0106395	1	6.74789	107.478	0	0	0			SigB			72.4937	97.5376	61.5027	115.685	147.435	126.715	103.562	59.6375	103.267	74.3686	79.0911	13119.7	13269.7	10837.7	12409
rex	SAOUHSC_02273	rex	Stress Response	-1	0	U1102, U1104			-0.434544	-1.35148	0.0068286	0.0102205	1	-0.347418	-1.27228	0.0296301	0.0572302	1			SigB			701.516	454.236	521.834	592.844	590.074	521.604	563.685	209.627	234.945	168.862	204.478	444.63	570.499	477.424	497.518
rho	SAOUHSC_02362	rho	RNA Metabolism	-1	0	U1136			-2.01818	-4.05072	0	0	0	-1.26922	-2.41031	3.33067e-15	5.04009e-14	1.3709e-11			SigB			417.003	322.794	317.749	375.702	373.605	356.207	360.51	49.8127	40.4658	39.3893	43.2226	172.916	176.797	152.594	167.435
ribA	SAOUHSC_01887	ribA	Cofactors, Vitamins, Prosthetic Groups, Pigments	-1	0	U942			-1.44039	-2.71395	9.55347e-09	2.31306e-08	3.93221e-05	0.566398	1.48082	0.0137124	0.0293349	1			SigB			27.4548	27.4938	25.3692	26.1671	23.2129	23.1264	25.4707	3.92507	4.80934	5.01988	4.58476	37.3598	42.9246	46.5352	42.2732
ribB	SAOUHSC_01888	ribB	Cofactors, Vitamins, Prosthetic Groups, Pigments	-1	0	U942			-0.967855	-1.95593	0.000150321	0.000270301	0.61872	0.521976	1.43592	0.0144112	0.0306569	1			SigB			15.688	21.299	16.3083	18.1651	16.8689	12.5778	16.8179	4.11469	3.52804	4.82071	4.15448	22.2977	28.3063	30.8541	27.1527
ribC	SAOUHSC_01249	ribC	Cofactors, Vitamins, Prosthetic Groups, Pigments	1	0	U645, U644, U643	U642	M3	-1.73999	-3.34032	0	0	0	-0.964946	-1.95199	1.19045e-09	9.36882e-09	4.8999e-06	SigB		sigB			234.525	258.491	246.368	258.607	237.973	251.012	247.829	35.0026	38.0146	35.8417	36.2863	151.749	136.939	137.7	142.129
ribD	SAOUHSC_01889	ribD	Cofactors, Vitamins, Prosthetic Groups, Pigments	-1	0	U942			0.281036	1.21507	0.201645	0.244613	1	0.695062	1.61895	0.000876516	0.0025141	1			SigB			14.2041	17.6801	14.9535	13.324	14.2838	14.2599	14.7842	8.26085	7.27246	10.5428	8.69204	20.4504	29.472	30.8556	26.926
ribH	SAOUHSC_01886	ribH	Cofactors, Vitamins, Prosthetic Groups, Pigments	-1	0	U942			-2.11348	-4.32734	8.71525e-14	2.71757e-13	3.5872e-10	0.247916	1.18749	0.326849	0.432159	1			SigB			63.6865	79.4404	76.5686	70.2712	54.5954	50.0345	65.7661	8.22688	8.29555	5.83324	7.45189	61.0624	94.3668	108.861	88.0966
ribU	SAOUHSC_01505	ribU	Cofactors, Vitamins, Prosthetic Groups, Pigments	-1	0	U771			-1.51535	-2.85868	8.35998e-14	2.61671e-13	3.44097e-10	-1.31674	-2.49103	9.16223e-12	9.24307e-11	3.77117e-08				repressed		87.3662	112.616	100.065	118.227	145.187	83.1172	107.763	16.9943	18.5918	19.4057	18.3306	44.7474	53.5782	47.0125	48.446
rimI	SAOUHSC_02278	rimI	Protein Metabolism	-1	0	U1106			-1.73885	-3.33769	2.1203e-11	5.86898e-11	8.72717e-08	-0.512537	-1.42656	0.0152694	0.0321806	1			SigB			31.9282	33.3723	33.6605	37.3615	45.7672	39.6043	36.949	5.34703	5.18671	5.56845	5.3674	28.9194	32.6969	25.7965	29.1376
rimM	SAOUHSC_01209	rimM	Protein Metabolism	1	0	U627	U626, U625, U624	M3, M4, M4	-1.51816	-2.86425	1.03969e-09	2.65799e-09	4.27936e-06	-1.57717	-2.98385	4.62452e-12	4.79459e-11	1.90345e-08			SigB	repressed		34.6569	43.9141	40.129	51.5492	43.9165	32.8229	41.1648	8.72075	6.24376	5.88641	6.9503	17.0322	10.8831	18.0312	15.3155
rimP	SAOUHSC_01242	rimP	RNA Metabolism	1	0	U641, U640, U637	U639, U638, U636, U635	M3, M4, M4, M3	-1.13196	-2.19157	6.03826e-09	1.47411e-08	2.48535e-05	-0.928918	-1.90385	9.91955e-07	4.99741e-06	0.00408289			SigB	repressed		311.276	174.681	215.179	194.689	166.514	165.397	204.623	54.6103	40.1274	41.2954	45.3443	115.522	137.127	109.866	120.838
rinA	SAOUHSC_02051	rinA	Phages, Prophages, Transposable elements, Plasmids	-1	0	U1022, U1024, U1025, U1026			2.68999	6.45307	0	0	0	0.264352	1.2011	0.234402	0.330297	1			SigB			116.753	78.669	90.9779	68.9903	105.655	66.2957	87.8902	356.554	225.101	240.666	274.107	80.9797	182.187	95.5472	119.571
rlmN	SAOUHSC_01185	rlmN	RNA Metabolism	1	0	U619			-1.90665	-3.74937	0	0	0	-0.62966	-1.5472	6.54857e-05	0.000239165	0.269539			SigB	repressed		149.152	152.377	153.278	159.507	140.72	147.602	150.439	18.4344	23.0834	17.727	19.7482	105.532	106.111	115.244	108.962
rluB	SAOUHSC_01587	rluB	Cell Division and Cell Cycle	-1	0	U784			-2.17716	-4.52261	0	0	0	-0.732756	-1.66181	1.18638e-05	4.99809e-05	0.0488314			SigB			197.395	152.274	159.673	175.134	167.973	198.504	175.159	21.6167	16.2308	18.3771	18.7415	123.923	121.767	108.558	118.082
RNAIII	S871	RNAIII	Regulation and Cell signaling	-1	3'	U1094			2.99606	7.97821	0	0	0	0.85506	1.80883	1.82462e-06	8.78378e-06	0.00751013						37811.9	41763.2	36939.5	36370.9	36650.4	33500.6	37172.8	138783	146488	149012	144761	93834.3	53895	76346.2	74691.8
rnc	SAOUHSC_01203	rnc	Cell Division and Cell Cycle	1	0	U626, U625	U624	M4	0.310192	1.23987	0.122305	0.155468	1	-0.0123356	-1.00859	0.949191	0.979958	1			SigB	repressed		22.6509	20.4412	21.4898	23.0654	28.6919	25.8624	23.7003	13.4544	15.6705	14.0116	14.3788	24.3563	27.9748	26.6812	26.3374
rnhB	SAOUHSC_01215	rnhB	RNA Metabolism	1	0	U631			-0.358709	-1.28228	0.16323	0.202427	1	0.323425	1.2513	0.191311	0.280525	1			SigB			32.7877	29.7319	32.644	31.1759	32.6875	31.1006	31.6879	8.79645	17.3151	10.8163	12.3093	50.8357	41.0666	41.0002	44.3008
rnhC	SAOUHSC_01095	rnhC	RNA Metabolism	-1	0	U576			-1.40659	-2.65109	3.40328e-10	8.88827e-10	1.40079e-06	-0.479762	-1.39451	0.0145643	0.0309322	1			SigB			21.4345	22.0766	21.5389	29.3736	26.3583	22.799	23.9302	4.68078	5.08097	3.52056	4.42744	19.1628	19.0819	19.4411	19.2286
rnjA	SAOUHSC_01035	rnjA	RNA Metabolism	-1	0	U540			-2.07717	-4.2198	0	0	0	-0.946012	-1.92654	2.41286e-08	1.54694e-07	9.93135e-05			SigB			803.523	734.25	773.64	772.712	680.209	672.024	739.393	86.0913	82.2613	87.9591	85.4372	411.634	417.464	461.635	430.244
rnjB	SAOUHSC_01252	rnjB	RNA Metabolism	1	0	U646			-2.69271	-6.46525	0	0	0	-0.879079	-1.8392	4.68509e-07	2.47864e-06	0.00192838			sigB			974.924	779.568	876.302	775.622	729.961	787.397	820.629	67.828	57.2132	60.4457	61.829	475.24	518.092	510.147	501.16
rnmV	SAOUHSC_00463	rnmV	Protein Metabolism	1	0	U195	U194	M3	-1.37017	-2.58502	1.47448e-07	3.34194e-07	0.000606896	0.188428	1.13952	0.433424	0.541911	1			SigB			48.7082	55.0023	47.0787	49.8721	55.8349	53.5396	51.6726	10.7615	7.93944	10.1023	9.60108	65.3256	65.2012	66.9503	65.8257
rnpA	SAOUHSC_03054	rnpA	RNA Metabolism	-1	0				-0.00447594	-1.00311	0.983675	0.998778	1	-0.85573	-1.80967	6.70038e-05	0.000243414	0.275788				repressed		45.3346	44.4697	54.3555	53.0396	62.1257	44.4819	50.6345	29.2005	19.2126	24.663	24.3587	29.6121	38.9946	26.1219	31.5762
rnr	SAOUHSC_00803	rnr	RNA Metabolism	1	0	U392, U391	U390, U389, U388	M3, M3, M2	-2.3252	-5.01135	0	0	0	-0.88757	-1.85006	3.89923e-06	1.79924e-05	0.0160492			SigB			160.965	151.693	191.5	148.433	147.123	141.028	156.79	19.4137	11.2933	14.7168	15.1413	88.3844	96.6956	100.746	95.2754
rny/cvfA	SAOUHSC_01263	rny/cvfA	Hypothetical Protein	1	0	U650	U649, U648	M3, M3	-0.483208	-1.39785	0.0101816	0.0149509	1	-0.421501	-1.33932	0.0248298	0.0493241	1			SigB			1074.39	726.566	765.865	866.772	788.296	805.589	837.912	295.835	260.806	316.616	291.086	765.724	678.133	654.036	699.298
rnz	SAOUHSC_01598	rnz	RNA Metabolism	-1	0	U790			0.649464	1.56859	5.44463e-05	0.000101633	0.224101	0.367043	1.28971	0.0202302	0.0412227	1			SigB			55.6445	44.9315	38.0484	48.5959	56.8948	41.4945	47.6016	36.5874	41.1116	31.7521	36.4837	64.7959	73.0548	68.032	68.6276
rocA	SAOUHSC_02869	rocA	Amino Acids and Derivatives	-1	0	U1426			-0.138415	-1.1007	0.461425	0.521192	1	0.0187732	1.0131	0.917374	0.957139	1	CcpA		SigB			16.4705	25.9269	21.045	19.8778	22.1987	25.9952	21.919	9.90421	10.7096	8.66845	9.76076	25.3232	24.6148	24.7148	24.8843
rocD	SAOUHSC_00894	rocD	Amino Acids and Derivatives	1	0	U449, U448			2.84016	7.161	0	0	0	1.87645	3.67171	0	0	0	ArgR	CcpA	SigB			15.4848	19.2376	16.0381	14.1762	16.9812	17.6037	16.5869	55.6976	60.9409	57.2924	57.977	60.7101	75.7593	68.5391	68.3362
rocF	SAOUHSC_02409	rocF	Amino Acids and Derivatives	-1	0	U1169			2.31535	4.97724	0	0	0	0.739378	1.66946	0.000418425	0.00129394	1	CcpA		SigB			11.0222	15.775	11.1249	10.6481	16.7259	12.9436	13.0399	25.2508	37.5224	32.824	31.8657	21.4297	23.3322	28.2385	24.3335
rot	SAOUHSC_01879	rot	Regulation and Cell signaling	-1	0	U939			0.0341633	1.02396	0.879481	0.915052	1	0.539748	1.45372	0.0154357	0.0324482	1	AgrA/RNAIII		SigB			142.923	211.89	136.259	192.076	279.695	224.901	197.957	69.6503	149.742	81.8123	100.401	300.186	354.073	310.341	321.533
rpiA	SAOUHSC_02612	rpiA	Carbohydrates	-1	0	U1261			-0.226749	-1.1702	0.185838	0.227178	1	-0.234576	-1.17656	0.159841	0.241967	1			SigB			74.2105	85.9861	65.9324	77.2244	101.184	90.2667	82.4673	33.8844	43.8848	26.2806	34.6833	75.0917	87.5588	72.8707	78.5071
rplA	SAOUHSC_00519	rplA	Protein Metabolism	1	0	U222, U221, U220, U218	U219, U216, U214	M4, M3, M3	-2.70847	-6.53628	0	0	0	-2.08705	-4.24877	0	0	0				repressed		3926.48	4327.98	4250.33	4673.06	4040.17	3361.37	4096.56	373.847	241.84	294.657	303.448	918.073	1050.05	1275.12	1081.08
rplB	SAOUHSC_02509	rplB	Protein Metabolism	-1	0	U1201			-2.28211	-4.86388	0	0	0	-1.25841	-2.39232	3.17528e-09	2.3464e-08	1.30695e-05						3182.81	3139.05	3855.17	3422.45	3178.04	2883.35	3276.81	411.848	247.206	319.848	326.301	1211.19	1576.46	1836.07	1541.24
rplC	SAOUHSC_02512	rplC	Protein Metabolism	-1	0	U1201			-2.21809	-4.65278	0	0	0	-1.41887	-2.67376	1.21159e-12	1.35146e-11	4.98689e-09						2126.1	2600.32	2314.38	2703.55	2417.98	2187.31	2391.61	319.927	189.702	235.755	248.461	952.02	941.479	1109.42	1000.97
rplD	SAOUHSC_02511	rplD	Protein Metabolism	-1	0	U1201			-1.98382	-3.95539	0	0	0	-1.3212	-2.49875	2.00617e-13	2.4797e-12	8.25741e-10						1491.11	1682.03	1872.46	1735.53	1624.98	1311.93	1619.67	250.964	150.478	193.029	198.157	601.198	684.462	896.048	727.236
rplE	SAOUHSC_02500	rplE	Protein Metabolism	-1	0	U1201			-2.49863	-5.6515	0	0	0	-1.76733	-3.40424	0	0	0				repressed		2546.83	2480.98	2939.46	2916	2566.45	2079.23	2588.16	277.794	171.065	216.149	221.669	757.999	791.441	1006.79	852.078
rplF	SAOUHSC_02496	rplF	Protein Metabolism	-1	0	U1201			-2.5178	-5.72706	0	0	0	-1.69828	-3.24513	0	0	0				repressed		2241.07	2378.31	2720.1	2718.16	2553	2293.64	2484.05	250.395	167.862	212.147	210.135	822.487	766.582	981.097	856.722
rplGB	SAOUHSC_00526	rplGB	Protein Metabolism	1	0	U227, U226, U225, U223	U222, U221, U220, U218	M3, M3, M4, M3	-2.2524	-4.76475	0	0	0	-0.985837	-1.98046	6.52745e-07	3.36679e-06	0.0026867						2688.47	1961.14	2465.33	2118.19	2045.76	2288.61	2261.25	312.488	176.351	200.775	229.871	1296.7	1436.87	1119.79	1284.45
rplI	SAOUHSC_00017	rplI	Protein Metabolism	1	0	U8, U7	U6	M3	-2.85589	-7.23951	0	0	0	-0.912619	-1.88246	1.18615e-08	8.00357e-08	4.88218e-05						885.675	868.779	829.531	959.092	920.237	977.986	906.883	61.0902	65.2093	57.4451	61.2482	426.37	617.726	582.479	542.191
rplJ	SAOUHSC_00520	rplJ	Protein Metabolism	1	0	U223, U222, U220	U221, U219, U218	M3, M4, M3	-1.81325	-3.51432	0	0	0	-1.17988	-2.26558	4.60068e-09	3.35158e-08	1.89364e-05				repressed		4840.85	4597.37	5108.67	5608.2	4253.09	4154.1	4760.38	746.352	585.362	645.799	659.171	2732.74	1957	2346.95	2345.56
rplK	SAOUHSC_00518	rplK	Protein Metabolism	1	0	U222, U221, U220, U218	U219, U216, U214	M4, M3, M3	-1.54504	-2.91813	1.11022e-15	3.81761e-15	4.56968e-12	-1.20732	-2.30908	3.66092e-10	3.08146e-09	1.50683e-06				repressed		7233.67	7400.04	6427.56	7241.06	6172.97	5399.65	6645.82	1310.76	896.564	1101.13	1102.82	3659.7	2943.96	3034.52	3212.72
rplL	SAOUHSC_00521	rplL	Protein Metabolism	1	0	U223, U222, U220	U221, U219, U218	M3, M4, M3	-2.69458	-6.47364	0	0	0	-1.5562	-2.94078	0	0	0						11797.5	13696.2	14750.8	15677.1	13258.9	13126.7	13717.9	1132.45	989.805	979.957	1034.07	5126.48	4711.86	5833.81	5224.05
rplM	SAOUHSC_02478	rplM	Protein Metabolism	-1	0	U1199	U1200	M3	-1.34813	-2.54582	4.50862e-13	1.35654e-12	1.85575e-09	-1.87972	-3.68003	0	0	0				repressed		1452.25	1005.64	1087.38	1408.65	1092.38	831.521	1146.3	271.87	178.92	202.815	217.868	381.987	328.52	332.518	347.675
rplN	SAOUHSC_02502	rplN	Protein Metabolism	-1	0	U1201			-2.42689	-5.37731	0	0	0	-1.70977	-3.27109	0	0	0				repressed		1587.57	1636.36	1871.16	1902.22	1749.3	1512.28	1709.81	186.61	129.021	147.017	154.216	521.416	521.75	712.483	585.217
rplO	SAOUHSC_02492	rplO	Protein Metabolism	-1	0	U1201			-2.02749	-4.07696	0	0	0	-1.68517	-3.21577	0	0	0				repressed		2950.49	2781.52	3356.18	3154.26	2860.85	2703.07	2967.73	404.753	304.304	352.319	353.792	910.007	1036.28	1163.76	1036.68
rplP	SAOUHSC_02505	rplP	Protein Metabolism	-1	0	U1201			-2.39561	-5.262	0	0	0	-1.66505	-3.17124	0	0	0				repressed		2107.99	2058.12	2413.99	2296.52	2079.03	1948.65	2150.72	265.512	140.016	186.871	197.466	647.803	763.496	874.687	761.995
rplQ	SAOUHSC_02484	rplQ	Protein Metabolism	-1	0	U1201			-2.92317	-7.58511	0	0	0	-1.60654	-3.04522	0	0	0				repressed		2837.29	3125.52	3483.12	3508.99	3409.86	3063.87	3238.11	261.827	158.732	198.932	206.497	1081.98	1191.4	1305.5	1192.96
rplR	SAOUHSC_02495	rplR	Protein Metabolism	-1	0	U1201			-2.54566	-5.83877	0	0	0	-1.58079	-2.99133	1.41764e-12	1.55187e-11	5.83502e-09				repressed		6579.71	5587.29	6527.09	6267.37	5452.36	4895.01	5884.8	647.08	360.083	455.137	487.433	1776.92	2484.53	2386.63	2216.03
rplS	SAOUHSC_01211	rplS	Protein Metabolism	1	0	U628, U627	U626, U625, U624	M3, M4, M4	-2.93402	-7.64239	0	0	0	-1.81971	-3.53011	0	0	0			SigB			6839.36	7963.28	7839.07	9341.78	7304.64	6662.77	7658.48	576.48	390.428	489.749	485.553	2208.38	2308.63	2777.6	2431.53
rplT	SAOUHSC_01784	rplT	Protein Metabolism	-1	0	U876, U877, U878, U879	U880, U881	M3, M3	-1.89618	-3.72227	0	0	0	-1.26434	-2.40217	1.38567e-12	1.52091e-11	5.70342e-09	SigB		SigB	repressed		3699.11	2789.4	2734.87	3074.71	3091.08	2041.36	2905.09	494.29	307.946	329.085	377.107	1288.98	1358.21	1407.44	1351.54
rplU	SAOUHSC_01757	rplU	Protein Metabolism	-1	0	U859	U860, U862	M3, M3	-1.31192	-2.48272	3.33067e-15	1.11637e-14	1.3709e-11	-1.36487	-2.57554	1.11022e-16	1.98682e-15	4.56968e-13						1351.79	1450.7	1301.79	1623.2	1368.77	1225.61	1386.97	303.712	230.618	277.884	270.738	595.416	552.649	657.6	601.888
rplV	SAOUHSC_02507	rplV	Protein Metabolism	-1	0	U1201			-2.29673	-4.91342	0	0	0	-1.66864	-3.17914	0	0	0						1490.28	1524.3	1747.51	1693.36	1625.46	1248.49	1554.9	199.575	116.996	142.471	153.014	415.269	531.463	700.112	548.948
rplW	SAOUHSC_02510	rplW	Protein Metabolism	-1	0	U1201			-2.23937	-4.72191	0	0	0	-1.49451	-2.81769	4.44089e-16	7.43037e-15	1.82787e-12						1738.93	1976.54	1976.24	2156.89	1790.18	1508.7	1857.91	238.873	156.681	176.592	190.715	580.178	724.056	916.455	740.23
rplX	SAOUHSC_02501	rplX	Protein Metabolism	-1	0	U1201			-2.62538	-6.17046	0	0	0	-1.79102	-3.46059	0	0	0				repressed		1937.53	2073.53	2275.93	2377.1	2193.51	1829.65	2114.54	205.02	125.453	166.33	165.601	637.485	599.678	812.962	683.375
rplY	SAOUHSC_00474	rplY	Protein Metabolism	1	0	U200	U199, U196, U195, U194	M2, M3, M4, M3	-2.73719	-6.66769	0	0	0	-1.81137	-3.50975	0	0	0			SigB	repressed		6217.69	6019.59	7252.68	9233.89	6907.62	6543.49	7029.16	580.459	459.595	498.606	512.886	2150.86	2010.21	2564.23	2241.77
rpmA	SAOUHSC_01755	rpmA	Protein Metabolism	-1	0	U859	U860, U862	M3, M3	-1.88377	-3.69039	0	0	0	-1.39871	-2.63665	6.386e-13	7.44612e-12	2.62848e-09						4133.98	5958.65	5590.21	5891.73	5756.49	4672.45	5333.92	723.118	668.194	720.05	703.787	1660.08	2402.52	2761	2274.54
rpmB	SAOUHSC_01191	rpmB	Protein Metabolism	-1	0	U622			-0.188203	-1.13934	0.333151	0.387359	1	-0.322984	-1.25092	0.0963937	0.15901	1			SigB			4508.33	5096.92	5401.06	5919.06	5454.82	5158.06	5256.37	1878.51	2796.67	2145.12	2273.43	6483.6	3507.25	4013.26	4668.04
rpmC	SAOUHSC_02504	rpmC	Protein Metabolism	-1	0	U1201			-2.58466	-5.99876	0	0	0	-1.69015	-3.2269	3.33067e-16	5.7121e-15	1.3709e-12				repressed		1948.95	1884.47	2306.41	2103.55	1975.32	1860.69	2013.23	222.864	110.212	152.576	161.884	610.016	689.987	802.104	700.702
rpmD	SAOUHSC_02493	rpmD	Protein Metabolism	-1	0	U1201			-2.3284	-5.02247	0	0	0	-1.68626	-3.21821	0	0	0				repressed		1186.64	1390.22	1656.16	1461.97	1350.66	1172.15	1369.63	169.118	95.3079	130.914	131.78	384.732	438.805	609.834	477.79
rpmE2	SAOUHSC_02361	rpmE2	Protein Metabolism	-1	0	U1136			-2.20222	-4.60187	0	0	0	-1.09125	-2.13059	2.77321e-09	2.0716e-08	1.14145e-05			SigB			4199.26	5116.92	5171.91	6240.41	5082.92	4232.74	5007.36	596.568	462.175	526.536	528.426	2782.76	2245.65	2843.24	2623.88
rpmF	SAOUHSC_01078	rpmF	Protein Metabolism	1	0	U569, U567	U565	M3	-1.02324	-2.03247	2.46638e-07	5.51419e-07	0.00101516	-1.3438	-2.53819	1.14837e-11	1.14171e-10	4.72669e-08			SigB	repressed		8530.22	4926.29	6823.59	7688.67	5949.04	4014.94	6322.13	1513.27	1437.49	1590.55	1513.77	2989.02	2690	2674.18	2784.4
rpmG	SAOUHSC_01651	rpmG	Protein Metabolism	-1	0	U811, U812			-1.0596	-2.08436	1.21371e-06	2.59783e-06	0.00499562	-0.484662	-1.39926	0.0249533	0.0494977	1			SigB			2363.82	1036.5	929.32	1382.73	1314.84	1099.31	1354.42	312.552	310.625	322.669	315.282	1265.07	1072.64	893.36	1077.02
rpmG2	SAOUHSC_01328	rpmG2	Protein Metabolism	1	0	U680			-0.0271402	-1.01899	0.885399	0.920278	1	0.195483	1.14511	0.29809	0.400698	1	Zur		SigB			2467.26	3134.95	4545.94	3197.75	3820.05	2911.64	3346.26	1468.88	1555.15	1788.53	1604.19	3767.16	4262.51	4893.02	4307.56
rpmH	SAOUHSC_03055	rpmH	Protein Metabolism	-1	0				-2.53001	-5.77576	0	0	0	-1.37271	-2.58956	2.43202e-06	1.14272e-05	0.0100102				repressed		3299.25	2087.79	3173.9	3304.42	2316.7	1870.56	2675.44	231.795	192.725	250.607	225.042	1992.34	588.254	838.183	1139.59
rpmI	SAOUHSC_01785	rpmI	Protein Metabolism	-1	0	U876, U877, U878, U879	U880, U881	M3, M3	-1.49426	-2.81719	3.39334e-10	8.86794e-10	1.3967e-06	-1.26802	-2.4083	8.36532e-08	4.92584e-07	0.000344317	SigB		SigB	repressed		2587.62	1677.67	1861.5	2110.48	1442.45	1089.29	1794.84	411.423	229.284	282.547	307.751	777.362	848.685	880.455	835.5
rpmJ	SAOUHSC_02488	rpmJ	Protein Metabolism	-1	0	U1201			-2.43052	-5.39089	0	0	0	-1.51713	-2.86221	0	0	0						1359.54	1309.8	1427.31	1487.42	1333.67	1104.25	1337	142.082	95.2782	121.942	119.767	406.912	565.347	603.471	525.243
rpoA	SAOUHSC_02485	rpoA	RNA Metabolism	-1	0	U1201			-2.85381	-7.22906	0	0	0	-1.53296	-2.89379	5.55112e-16	9.17606e-15	2.28484e-12						3173.47	3284.77	3620.52	3614.28	3330.44	3148.1	3361.93	284.232	178.316	213.48	225.343	1263.53	1237.28	1404.7	1301.84
rpoB	SAOUHSC_00524	rpoB	RNA Metabolism	1	0	U226, U225, U223, U222	U221, U220, U218	M3, M4, M3	-1.96154	-3.89478	0	0	0	-0.846776	-1.79848	7.54354e-06	3.2926e-05	0.0310492						809.945	927.132	877.505	1121.83	885.237	856.521	913.028	127.384	97.5675	116.408	113.786	581.759	530.259	591.817	567.945
rpoC	SAOUHSC_00525	rpoC	RNA Metabolism	1	0	U226, U225, U223, U222	U221, U220, U218	M3, M4, M3	-2.561	-5.90117	0	0	0	-1.05502	-2.07775	9.58057e-09	6.58325e-08	3.94336e-05						1455.37	1760.33	1799.32	1867.78	1669.21	1642.42	1699.07	153.736	119.855	146.057	139.883	870.866	858.9	1019.65	916.473
rpoE	SAOUHSC_02369	rpoE	RNA Metabolism	-1	0	U1142, U1143			-0.26653	-1.20291	0.128125	0.162266	1	-0.495522	-1.40983	0.00446049	0.0109282	1			SigB			632.012	395.09	384.72	520.117	441.738	393.673	461.225	186.546	206.273	169.528	187.449	447.057	350.349	296.198	364.535
rpoY	SAOUHSC_01036	rpoY	RNA Metabolism	-1	0	U540			-0.0323185	-1.02265	0.848671	0.890196	1	-0.286112	-1.21935	0.0876633	0.146855	1			SigB			600.009	456.917	427.447	488.159	482.738	427.374	480.441	251.614	197.46	233.392	227.489	529.542	407.832	379.656	439.01
rpoZ	SAOUHSC_01177	rpoZ	RNA Metabolism	1	0	U614			0.0262399	1.01835	0.874793	0.914548	1	0.0656037	1.04652	0.691102	0.775511	1			SigB			915.399	625.947	743.943	654.645	736.216	611.977	714.688	300.673	476.037	302.287	359.666	849.152	853.233	809.545	837.31
rpsA	SAOUHSC_01493	rpsA	Protein Metabolism	-1	0	U761, U762			-1.34282	-2.53646	3.04651e-11	8.34293e-11	1.25394e-07	0.468033	1.38322	0.020263	0.0412475	1						1002.01	1303.04	1036.9	1196.46	1242.63	1532.25	1218.88	207.637	284.853	217.1	236.53	2019.16	1835.2	1806.37	1886.91
rpsB	SAOUHSC_01232	rpsB	Protein Metabolism	1	0	U637, U635	U636	M4	-2.06993	-4.19867	0	0	0	-1.92111	-3.78716	0	0	0			SigB	repressed		3990.17	3946.83	3951.66	5345.29	4102.51	3707.88	4174.06	580.248	417.016	450.2	482.488	1288.3	1093.92	1310.35	1230.86
rpsC	SAOUHSC_02506	rpsC	Protein Metabolism	-1	0	U1201			-2.2874	-4.88176	0	0	0	-1.68087	-3.20622	0	0	0				repressed		1745.65	1875.02	2093.35	2022.91	1920.89	1407.58	1844.23	235.718	135.659	176.268	182.548	496.633	642.86	798.144	645.879
rpsD	SAOUHSC_01829	rpsD	Protein Metabolism	1	0	U904, U903			-2.70023	-6.49908	0	0	0	-1.45784	-2.74697	3.52374e-12	3.69992e-11	1.45037e-08			SigB	repressed		3462.07	4319.61	4256.4	4692.62	3935.44	3101.52	3961.27	354.056	249.149	283.953	295.719	1700.09	1365.35	1764.61	1610.02
rpsE	SAOUHSC_02494	rpsE	Protein Metabolism	-1	0	U1201			-2.65994	-6.32005	0	0	0	-1.90469	-3.74429	0	0	0				repressed		2323.71	2440.31	2660.59	2758.92	2632.42	2328.84	2524.13	238.007	156.421	185.94	193.456	644.675	719.117	903.299	755.697
rpsF	SAOUHSC_00348	rpsF	Protein Metabolism	1	0	U140			-1.52971	-2.88727	1.38778e-14	4.54785e-14	5.7121e-11	-1.3939	-2.62787	1.29963e-12	1.43797e-11	5.34927e-09			SigB	repressed		820.08	834.948	1008.22	817.191	866.681	794.984	857.018	206.636	106.296	117.871	143.601	275.692	414.612	413.078	367.794
rpsG	SAOUHSC_00528	rpsG	Protein Metabolism	1	0	U227, U226, U225, U223	U222, U221, U220, U218	M3, M3, M4, M3	-2.48125	-5.58382	0	0	0	-1.48641	-2.80192	1.01497e-12	1.15403e-11	4.1776e-09				repressed		4242.2	3641.63	4208.32	4347.82	3571.36	3428.87	3906.7	423.04	262.076	331.318	338.811	1621.9	1383.3	1673.55	1559.58
rpsH	SAOUHSC_02498	rpsH	Protein Metabolism	-1	0	U1201			-2.45647	-5.48872	0	0	0	-1.74212	-3.34527	0	0	0				repressed		2231.08	2295.19	2732.29	2750.69	2514.56	2390.08	2485.65	272.74	169.44	215.628	219.269	797.067	739.132	959.4	831.866
rpsI	SAOUHSC_02477	rpsI	Protein Metabolism	-1	0	U1199	U1200	M3	-2.36069	-5.13617	0	0	0	-2.0219	-4.0612	0	0	0				repressed		5030.82	5013.04	5409.14	6100.36	4765.94	3247	4927.72	545.072	389.254	461.211	465.179	1208.74	1237.46	1628.1	1358.1
rpsJ	SAOUHSC_02512a	rpsJ	Protein Metabolism						-1.83863	-3.57671	0	0	0	-1.25579	-2.38797	7.34546e-12	7.50221e-11	3.02339e-08						1227.25	1478.19	1452.69	1515.8	1393.25	1047.25	1352.41	226.269	142.247	179.953	182.823	540.121	577.204	784.786	634.037
rpsK	SAOUHSC_02486	rpsK	Protein Metabolism	-1	0	U1201			-2.25047	-4.75839	0	0	0	-1.51676	-2.86147	0	0	0				repressed		1578.7	1806.42	1922.02	1927.24	1844.4	1628.42	1784.53	223.519	155.651	166.92	182.03	617.786	667.584	812.09	699.153
rpsL	SAOUHSC_00527	rpsL	Protein Metabolism	1	0	U227, U226, U225, U223	U222, U221, U220, U218	M3, M3, M4, M3	-2.28412	-4.87068	0	0	0	-1.45565	-2.74281	4.44089e-16	7.43037e-15	1.82787e-12				repressed		3007.13	2554.25	2956.77	2975.53	2528.33	2185.32	2701.22	330.883	213.811	261.254	268.649	1110.51	989.476	1205	1101.66
rpsM	SAOUHSC_02487	rpsM	Protein Metabolism	-1	0	U1201			-2.4029	-5.28865	0	0	0	-1.51133	-2.85073	5.55112e-16	9.17606e-15	2.28484e-12				repressed		1601.79	1822.25	1967.47	1980.64	1965.73	1905.12	1873.83	204.818	135.071	174.624	171.504	753.241	643.421	807.841	734.835
rpsN	SAOUHSC_02499	rpsN	Protein Metabolism	-1	0	U1201			-2.17737	-4.52327	0	0	0	-1.45463	-2.74086	4.11893e-14	5.46887e-13	1.69535e-10				repressed		1974.95	2021.62	2417.88	2148.83	2049.23	1812.08	2070.76	287.941	173.006	204.163	221.703	819.195	762.307	957.031	846.178
rpsN2	SAOUHSC_01329	rpsN2	Protein Metabolism	1	0	U683, U680			-1.81908	-3.52855	1.33549e-12	3.93195e-12	5.49687e-09	-1.38689	-2.61515	2.53884e-08	1.62265e-07	0.000104499	Zur		SigB			158.941	275.36	353.729	326.68	352.268	317.16	297.356	58.4828	31.2054	32.6499	40.7794	84.9864	170.308	131.385	128.893
rpsO	SAOUHSC_01250	rpsO	Protein Metabolism	1	0	U645, U644, U643	U642	M3	-3.4987	-11.3035	0	0	0	-1.6315	-3.09834	0	0	0	SigB		sigB	repressed		28868.1	29643.3	27360.2	31438.7	27274.9	24800.4	28230.9	1516.03	979.021	1133.64	1209.57	9388.55	9688.93	11527.4	10201.6
rpsP	SAOUHSC_01208	rpsP	Protein Metabolism	1	0	U627	U626, U625, U624	M3, M4, M4	-1.62271	-3.07953	0	0	0	-0.904692	-1.87214	1.14896e-06	5.75318e-06	0.00472912			SigB	repressed		2411.31	1905.38	2040.36	2688.2	2255.98	1452.28	2125.59	333.537	340.578	334.45	336.188	1069.74	1326.88	1419.31	1271.98
rpsQ	SAOUHSC_02503	rpsQ	Protein Metabolism	-1	0	U1201			-2.66559	-6.34487	0	0	0	-1.42898	-2.69257	1.52189e-12	1.66157e-11	6.26411e-09				repressed		5601.37	5039.31	5546.5	5348.98	4857.4	4050.91	5074.08	533.375	267.236	356.716	385.776	1766.19	2323.54	2269.21	2119.64
rpsR	SAOUHSC_00350	rpsR	Protein Metabolism	1	0	U140			-2.90219	-7.4756	0	0	0	-1.57327	-2.97579	1.56541e-14	2.20659e-13	6.44325e-11			SigB	repressed		2966.46	3848.49	4786.91	3398.88	4193.45	3083.5	3712.95	300.453	220.15	205.109	241.904	892.324	1473.22	1852.84	1406.13
rpsS	SAOUHSC_02508	rpsS	Protein Metabolism	-1	0	U1201			-2.29176	-4.89653	0	0	0	-1.70155	-3.25251	0	0	0				repressed		1841.95	1796.07	2022.2	1957.89	1716.94	1321.89	1776.16	216.466	141.17	169.528	175.722	432.821	612.729	796.026	613.859
rpsT	SAOUHSC_01689	rpsT	Protein Metabolism	1	0	U827			-1.81704	-3.52358	3.10862e-15	1.0445e-14	1.27951e-11	-1.2567	-2.38948	4.61562e-08	2.80205e-07	0.000189979			SigB			8968.57	4143.7	6449.06	5753	5067.38	3847.13	5704.81	840.099	706.551	814.006	786.885	2732.36	2693.2	2597.44	2674.33
rpsU	SAOUHSC_01678	rpsU	Protein Metabolism	-1	0	U823, U824, U826	U828	M3	0.726514	1.65464	0.000153861	0.000276427	0.633294	-0.430892	-1.34807	0.0247774	0.0492674	1			SigB			7125.79	6244.69	7929.55	8176.74	7328.44	6869.2	7279.07	4834.87	6820.19	6101.59	5918.88	6643.83	6377.04	5147.82	6056.23
rrfA	SAOUHSC_R00011	rrfA	RNA Metabolism						1.09089	2.13005	0.476706	0.536392	1	-0.0933524	-1.06685	0.95045	0.979958	1						0.777766	0.683614	0	0	0	0	0.243563	0.713979	0	0	0.237993	0	0.801911	0	0.267304
rrfB	SAOUHSC_R00012	rrfB	RNA Metabolism						1.83196	3.5602	0.00719034	0.0107113	1	2.71003	6.54337	6.64707e-05	0.000241904	0.273593						24.6721	46.0815	218.616	23.4147	127.288	52.3091	82.0635	77.8548	59.1414	285.25	140.749	303.607	1562.05	28.4208	631.36
rrfC	SAOUHSC_R00016	rrfC	RNA Metabolism						1.83389	3.56498	0.00946639	0.0139305	1	2.83834	7.15197	5.60824e-05	0.000207586	0.230835						24.6721	37.9495	208.845	16.4535	137.126	32.3086	76.2259	89.1791	60.0241	243.237	130.813	292.84	1602.59	24.2617	639.899
rrfC	SAOUHSC_R00013	rrfC	RNA Metabolism						0.905754	1.87352	0.209725	0.253588	1	3.17641	9.04056	9.12943e-06	3.92242e-05	0.0375767						21.5881	41.3379	221.058	21.5162	11.0685	31.5393	58.018	60.1605	66.2031	39.8023	55.3886	310.784	1562.05	21.4889	631.442
rrfE	SAOUHSC_R00014	rrfE	RNA Metabolism						1.21416	2.32006	0.111642	0.142663	1	3.29068	9.7857	1.41707e-05	5.90352e-05	0.0583268						17.7331	35.2388	208.234	15.8207	6.14917	27.6931	51.8115	67.946	64.4377	50.8585	61.0807	274.897	1546.15	18.0229	613.024
rrfF	SAOUHSC_R00015	rrfF	RNA Metabolism						1.22435	2.33651	0.10247	0.131802	1	3.33857	10.116	7.31355e-06	3.20581e-05	0.0301026						17.7331	39.3048	200.296	15.8207	6.14917	32.3086	51.9354	82.8092	63.555	38.3282	61.5641	312.937	1566.82	20.7957	633.518
rrl1	SAOUHSC_R0006	rrl1	RNA Metabolism						0.63796	1.55613	0.104247	0.133836	1	0.010323	1.00718	0.979025	0.999881	1						153.246	94.5689	508.229	105.466	409.148	296.716	261.229	86.935	166.106	340.797	197.946	241.325	309.688	340.822	297.278
rrl3	SAOUHSC_R0008	rrl3	RNA Metabolism						0.664115	1.5846	0.0786408	0.10315	1	-0.0570226	-1.04032	0.879964	0.929654	1						268.211	115.858	510.566	143.234	498.856	398.602	322.555	113.762	227.897	404.878	248.846	225.222	300.252	519.797	348.423
rrlC	SAOUHSC_R0007	rrlC	RNA Metabolism						0.453319	1.36919	0.29446	0.347178	1	-0.010614	-1.00738	0.980412	0.999881	1						98.4025	40.6857	294.573	62.4926	242.581	189.276	154.668	33.2202	80.1186	195.164	102.834	141.361	170.294	208.115	173.257
rrlE	SAOUHSC_R0009	rrlE	RNA Metabolism						0.678341	1.6003	0.0867091	0.112834	1	0.0903133	1.0646	0.819583	0.880976	1						385.996	204.735	1120.3	247.406	959.17	711.797	604.9	208.371	388.021	815.482	470.625	604.33	696.064	876.149	725.514
rrlF	SAOUHSC_R00010	rrlF	RNA Metabolism						0.696151	1.62018	0.0782203	0.102664	1	0.0821623	1.0586	0.835336	0.894212	1						387.574	207.854	1118.66	250.07	964.735	704.564	605.576	209.123	395.384	826.473	476.993	596.649	683.429	885.776	721.951
rrsA	SAOUHSC_R0001	rrsA	RNA Metabolism						0.789543	1.72853	0.0699072	0.0925501	1	0.39818	1.31784	0.360471	0.466133	1						89.919	35.5102	250.98	70.0158	236.188	115.185	132.966	40.9584	58.1277	231.032	110.039	203.965	208.04	178.441	196.815
rrsB	SAOUHSC_R0002	rrsB	RNA Metabolism						0.75879	1.69207	0.060011	0.0801705	1	0.255727	1.19394	0.52607	0.629815	1						151.273	62.947	394.619	138.53	336.342	198.148	213.643	66.3712	100.206	354.647	173.741	255.266	311.644	295.901	287.603
rrsD	SAOUHSC_R0003	rrsD	RNA Metabolism						1.16221	2.238	0.00779691	0.0115814	1	0.679138	1.60118	0.119749	0.190893	1						49.2079	13.281	115.613	33.0882	95.5909	56.1504	60.4885	26.1192	33.489	135.187	64.9316	124.634	128.984	73.9752	109.198
rrsE	SAOUHSC_R0004	rrsE	RNA Metabolism						0.904139	1.87143	0.0086537	0.012794	1	0.152354	1.11138	0.658072	0.746177	1						162.962	53.7756	221.471	76.4258	183.178	154.798	142.102	85.4764	86.8232	212.865	128.388	122.723	157.791	252.428	177.647
rrsF	SAOUHSC_R0005	rrsF	RNA Metabolism						-3.36761	-10.3217	0.240598	0.287545	1	2.77122	6.82683	0.00750158	0.0173366	1						0	0	0	0	0.681266	0	0.113544	0	0	0	0	0	1.52657	1.17758	0.901381
rsaA	S210	NA	sRNA	1	s-indep	U260			1.35026	2.54958	1.03333e-08	2.49747e-08	4.25319e-05	-0.361661	-1.2849	0.125295	0.19797	1						2831.22	4233.95	4515.13	1957.95	2660.55	2390.34	3098.19	4068.01	3543.16	3972.31	3861.16	3256.97	2210.93	2628.47	2698.79
rsaC	S234	NA	sRNA	-1	indep	U286, U287			-2.46887	-5.5361	0	0	0	-0.136941	-1.09957	0.458667	0.566759	1						3106.71	3333.08	3525.29	3192.3	3058.49	2911.92	3187.97	264.292	255.101	321.541	280.311	3248.38	2663.27	3809.44	3240.36
RsaE	S389	NA	sRNA	1	s-indep	U476, U475			1.55179	2.9318	1.60032e-08	3.82073e-08	6.58693e-05	-0.694748	-1.6186	0.0116407	0.025459	1						521.135	998.007	1694.73	773.794	1478.53	684.242	1025.07	1676.88	1295.82	1416.77	1463.16	863.309	538.246	715.825	705.793
RsaG	S58	NA	sRNA	1	indep	U72, U71			1.00329	2.00456	1.80936e-06	3.81328e-06	0.00744734	0.289524	1.22224	0.164784	0.247718	1						113.634	188.112	205.43	125.475	168.66	140.831	157.024	142.673	151.684	167.58	153.979	259.482	174.955	208.913	214.45
RsaH	S317	NA	sRNA	1	s-indep	U383			-1.01146	-2.01595	0.00356165	0.00552187	1	-0.958919	-1.94385	0.00501875	0.0121085	1						146.22	451.185	383.777	206.197	534.708	491.208	368.883	83.5356	98.84	86.2513	89.5423	246.898	113.069	269.919	209.962
RsaO1	S201	NA	sRNA	-1	indep	U253			-0.299985	-1.23113	0.310483	0.363467	1	-1.84459	-3.59151	4.50057e-10	3.74229e-09	1.85244e-06						2584.78	4253.67	5509.64	7566.69	7176.95	10564.5	6276.05	2532.18	2205.46	2712.46	2483.36	1916.01	1786.64	2176.91	1959.85
RsaOG	S999	NA	sRNA	-1	s-indep	U1242			1.0156	2.02175	2.07908e-06	4.36606e-06	0.00855749	-0.753078	-1.68538	0.000437281	0.00134299	1						2502.06	3109.27	3950.43	2019.27	3011.7	2308.55	2816.88	3281.95	2342.41	2687.49	2770.62	1788.76	1659.92	2173.1	1873.93
rsbU	SAOUHSC_02301	rsbU	Stress Response	-1	0	U1112, U1113			-0.160909	-1.11799	0.312236	0.365103	1	0.216001	1.16151	0.169636	0.253484	1			SigB			168.747	153.297	130.429	156.3	176.012	147.97	155.459	56.3744	91.7857	57.7784	68.6462	194.984	222.705	188.87	202.187
rsbV	SAOUHSC_02300	rsbV	Stress Response	-1	0	U1112, U1113			0.113991	1.08222	0.517175	0.576901	1	-0.148512	-1.10843	0.396264	0.504961	1	SigB		SigB			524.129	588.423	539.041	494.071	529.176	636.562	551.9	256.626	425.603	209.189	297.139	508.118	630.419	542.66	560.399
rsbW	SAOUHSC_02299	rsbW	Stress Response	-1	0	U1112, U1113			-0.973283	-1.9633	6.86775e-07	1.49091e-06	0.00282677	-0.0257774	-1.01803	0.892576	0.938642	1	SigB		SigB			217.317	232.574	166.476	149.118	199.251	186.468	191.867	42.2928	64.0915	38.3932	48.2592	169.775	255.611	210.546	211.978
rsfS	SAOUHSC_01695	rsfS	Amino Acids and Derivatives	-1	0	U833			-0.81564	-1.76008	4.10035e-06	8.3674e-06	0.0168771	-0.683943	-1.60652	8.39293e-05	0.000297036	0.345453			SigB			505.443	287.072	343.193	352.981	307.033	307.625	350.558	103.696	102.658	85.722	97.359	226.171	268.83	240.051	245.018
rsgA	SAOUHSC_01188	rsgA	Protein Metabolism	1	0	U620			-1.03361	-2.04715	2.17988e-09	5.49442e-09	8.97239e-06	-0.500014	-1.41423	0.00275183	0.00708351	1			SigB			101.823	102.575	85.0564	109.744	126.9	122.799	108.15	25.4587	30.4766	21.7716	25.9023	88.0058	92.044	76.6228	85.5575
rsmC	SAOUHSC_00523	rsmC	RNA Metabolism	1	0	U225, U223, U222	U221, U220, U218	M3, M4, M3	-2.307	-4.94852	0	0	0	-1.38671	-2.61481	0	0	0				repressed		306.616	213.065	293.472	292.296	247.33	271.202	270.664	28.6014	28.8366	22.9657	26.8012	119.948	110.332	117.677	115.986
rsmD	SAOUHSC_01074	rsmD	RNA Metabolism	1	0	U565			-1.80435	-3.49271	0	0	0	-0.840022	-1.79008	1.20289e-06	5.97238e-06	0.0049511			SigB			110.502	117.477	93.9324	130.872	121.763	102.926	112.912	15.5529	18.3195	13.6775	15.8499	69.7478	69.8735	71.9314	70.5176
rsmE	SAOUHSC_01680	rsmE	RNA Metabolism	-1	0	U826	U828	M3	1.32896	2.51222	3.10862e-14	9.95727e-14	1.27951e-10	0.427625	1.34502	0.0141044	0.0301265	1			SigB			55.3423	49.4708	52.506	51.223	67.0529	49.3424	54.1562	78.1509	67.5394	53.245	66.3118	83.7466	85.469	75.3764	81.5306
rsmI	SAOUHSC_00459	rsmI	RNA Metabolism	1	0	U195	U194	M3	-1.18804	-2.27843	1.07499e-08	2.59206e-08	4.42465e-05	-0.957718	-1.94224	5.29504e-07	2.76578e-06	0.00217944			SigB			34.4106	30.1523	28.6755	37.6006	35.1894	32.3315	33.06	7.55798	7.25081	6.35732	7.05537	20.1439	17.8482	18.9802	18.9908
rsp	SAOUHSC_02664	rsp	Regulation and Cell signaling	1	0	U1295			1.47444	2.77876	9.3725e-13	2.78134e-12	3.85772e-09	0.985588	1.98012	1.60928e-06	7.82032e-06	0.00662381			SigB			32.5443	21.8698	17.7732	19.6625	16.8226	14.534	20.5344	20.7542	40.5853	23.5054	28.2816	47.894	44.3198	43.9843	45.3994
rumA	SAOUHSC_02113	rumA	RNA Metabolism	-1	0	U1041			-0.0888545	-1.06353	0.672919	0.729069	1	-0.687877	-1.61091	0.000934238	0.00265928	1			SigB	repressed		36.0651	28.4377	28.6678	34.5709	39.6671	32.2809	33.2816	20.9759	12.8194	11.5757	15.1237	15.8173	29.5329	24.4652	23.2718
ruvA	SAOUHSC_01751	ruvA	DNA Metabolism	-1	0	U858	U859, U860	M3, M3	-2.03498	-4.09816	0	0	0	-0.426776	-1.34423	0.0100347	0.02235	1				repressed		150.716	176.026	144.295	174.395	160.312	159.763	160.918	22.6768	16.666	17.5714	18.9714	141.538	133.412	126.912	133.954
ruvB	SAOUHSC_01750	ruvB	DNA Metabolism	-1	0	U858	U859, U860	M3, M3	-2.21067	-4.62889	0	0	0	-0.513468	-1.42748	0.00380313	0.00951013	1				repressed		101.899	109.725	117.742	119.409	124.333	118.48	115.265	14.8209	10.9087	10.4585	12.0627	80.0769	94.0557	97.8019	90.6448
S1	S1	NA	sRNA	1	5'	U1			0.912875	1.88279	1.22495e-06	2.61781e-06	0.0050419	0.563375	1.47772	0.00251245	0.00649167	1						233.754	191.288	178.756	205.425	276.112	252.524	222.976	216.803	187.335	206.131	203.423	416.831	393.512	293.503	367.949
S10	S10	NA	sRNA	1	5'	U12			0.0971754	1.06968	0.639746	0.696981	1	0.116518	1.08412	0.566306	0.664268	1						222.125	219.59	133.502	182.317	245.294	196.279	199.851	128.873	104.155	78.142	103.723	229.567	315.201	184.345	243.038
S100	S100	NA	sRNA	-1	s-3'	U129, U130			-2.43285	-5.3996	6.49508e-05	0.00012064	0.267338	0.097155	1.06966	0.827319	0.887244	1						72.9642	30.0363	46.8171	38.6619	17.6789	21.1945	37.8921	5.0871	2.11482	2.64888	3.2836	87.6996	14.284	31.5546	44.5127
S1000	S1000	NA	sRNA	-1	5'				-0.730129	-1.65879	0.316127	0.369352	1	-7.65416	-201.433	0.0018966	0.00503638	1						18.5271	10.0808	7.33701	7.60339	12.3136	0	9.31031	7.28898	0	0.421713	2.57023	0	0	0	0
S1001	S1001	NA	sRNA	1	5'	U1245			1.30816	2.47626	5.02709e-13	1.51143e-12	2.06915e-09	-0.196054	-1.14556	0.280147	0.380808	1						182.095	149.583	186.15	130.778	181.327	127.547	159.58	194.859	178.781	202.928	192.189	141.182	163.188	164.431	156.267
S1002	S1002	NA	sRNA	1	3'	U1245			-0.617392	-1.5341	0.0112363	0.0164112	1	-0.317188	-1.2459	0.171079	0.255316	1						140.955	157.363	149.004	128.756	178.602	127.592	147.045	29.74	43.5978	66.29	46.5426	156.087	108.998	128.773	131.286
S1003	S1003	NA	sRNA	-1	3'	U1246			-0.367522	-1.29013	0.182092	0.223062	1	0.989109	1.98496	0.000119654	0.00040939	0.492496						66.499	78.6814	66.1742	69.2765	63.2359	59.1177	67.1641	23.0876	24.4018	28.5264	25.3386	240.876	89.6598	111.527	147.354
S1004	S1004	NA	sRNA	-1	5'				0.704748	1.62986	7.5926e-06	1.51045e-05	0.0312511	-0.202543	-1.15072	0.197288	0.287651	1						215.269	186.494	177.843	202.669	198.207	169.804	191.714	157.896	152.877	145.892	152.222	185.717	190.417	183.196	186.443
S1005	S1005	NA	sRNA	1	5'	U1251			3.57834	11.945	0	0	0	1.43185	2.69793	9.32752e-06	3.99918e-05	0.0383921						8.10382	7.9608	6.41848	5.86898	9.50476	6.65858	7.41924	45.948	41.4778	42.3821	43.2693	17.3069	28.0151	22.715	22.679
S1006	S1006	NA	sRNA	-1	s-inter	U1253	U1254	M4	-2.36353	-5.14627	0.000770579	0.00128879	1	-0.219997	-1.16473	0.552606	0.652127	1						18.1361	15.9406	10.6403	9.9239	11.7859	8.71236	12.5232	1.23324	1.53805	0.642153	1.13781	9.37963	11.7735	14.494	11.8824
S1007	S1007	NA	sRNA	-1	s-inter	U1253	U1254	M4	not detectable	not detectable	not detectable	not detectable	not detectable	not detectable	not detectable	not detectable	not detectable	not detectable						0	0	0	0	0	0	0	0	0	0	0	0	0	0	0
S1008	S1008	NA	sRNA	-1	s-indep	U1253	U1254, U1255	M4, M2	2.73198	6.64367	0	0	0	1.44225	2.71745	1.99749e-10	1.73453e-09	8.22165e-07						45.5473	46.4389	51.9478	43.3661	53.2788	37.5669	46.3576	155.54	177.297	122.502	151.78	194.48	112.707	114.115	140.434
S1009	S1009	NA	sRNA	-1	s-inter				-1.06591	-2.09349	0.705141	0.75902	1	-1.98738	-3.96517	0.431739	0.540827	1						1.26665	0	0	0	0	1.26377	0.421736	0	0	0	0	0	0	0	0
S101	S101	NA	sRNA	-1	s-intra	U129, U130			-1.82238	-3.53663	0.520864	0.58021	1	1.13536	2.19673	0.308056	0.411274	1						0	1.27757	1.15124	2.38608	0	0	0.802482	0	0	0	0	6.76564	0	0	2.25521
S1010	S1010	NA	sRNA	-1	s-5'	U1257			-0.44043	-1.35701	0.878732	0.914548	1	1.32362	2.50293	0.350702	0.4568	1						0	0.93894	0	0	0	0	0.15649	0	0	0	0	0	1.10142	0.960444	0.687288
S1011	S1011	NA	sRNA	-1	s-3'	U1259			-1.56097	-2.95052	4.0774e-07	8.98906e-07	0.00167826	-0.750779	-1.6827	0.0079198	0.0181604	1						82.2751	195.883	224.596	140.306	171.373	200.837	169.212	32.9974	27.4355	23.6729	28.0353	162.851	71.6518	101.262	111.921
S1012	S1012	NA	sRNA	-1	s-5'	U1259			1.95114	3.8668	5.87448e-10	1.52072e-09	2.41794e-06	0.48323	1.39787	0.126141	0.199002	1						48.6018	63.5002	105.599	36.6572	53.4294	52.4231	60.035	118.172	132.341	94.8104	115.108	36.6848	150.332	102.746	96.5875
S1013	S1013	NA	sRNA	-1	s-3'	U1263			-2.59922	-6.05957	1.07092e-08	2.58377e-08	4.40791e-05	-0.947474	-1.92849	0.00299863	0.00767083	1						45.5993	40.636	47.1515	55.6211	51.5213	29.6986	45.038	4.06968	2.90033	3.63275	3.53425	17.6873	26.7724	34.1644	26.208
S1014	S1014	NA	sRNA	-1	5'	U1265			2.45916	5.49895	0	0	0	0.863513	1.81946	0.000197554	0.000649741	0.813131						23.6256	17.1011	15.6302	16.6539	25.0497	20.5214	19.7636	54.0923	63.3253	42.2493	53.2223	30.0148	55.3092	36.2349	40.5197
S1015	S1015	NA	sRNA	1	s-5'	U1266			-2.27952	-4.85518	0.0030302	0.00475136	1	-2.02179	-4.06087	0.000112848	0.000389015	0.464484						13.1356	13.4697	17.3397	22.4615	14.8415	9.82933	15.1796	2.00972	1.25323	1.04647	1.43647	2.03804	4.51446	5.90495	4.15249
S1016	S1016	NA	sRNA	-1	5'	U1270			2.20001	4.59482	7.11653e-14	2.236e-13	2.92916e-10	1.13314	2.19335	0.000107783	0.000372491	0.443637						15.9279	40.1327	15.9795	33.1193	43.1915	25.9565	29.0512	74.0828	63.8245	56.8479	64.9184	66.7246	85.3963	62.5324	71.5511
S1017	S1017	NA	sRNA	1	s-5'	U1269			2.75961	6.77212	0	0	0	0.548697	1.46276	0.0338272	0.0643405	1						29.3278	34.1702	36.7334	40.3063	42.4293	27.2197	35.0311	121.464	111.663	116.714	116.614	44.445	75.2439	55.8018	58.4969
S1018	S1018	NA	sRNA	1	s-5'	U1272			2.14928	4.43605	2.31314e-06	4.83784e-06	0.00952087	0.848079	1.8001	0.0629709	0.110811	1						9.3881	4.58424	0	8.5618	10.8153	8.32602	6.94591	11.4909	15.5253	17.9501	14.9887	11.6528	16.1326	14.0677	13.951
S1019	S1019	NA	sRNA	1	s-3'	U1272			-0.130592	-1.09474	0.579072	0.638313	1	0.555054	1.46922	0.0128785	0.0277673	1						118.686	157.091	103.956	157.011	212.703	117.023	144.412	57.6805	73.5358	62.0715	64.4293	259.321	240.422	209.649	236.464
S102	S102	NA	sRNA	-1	s-inter	U130			1.18157	2.26823	0.290871	0.343636	1	-1.36111	-2.56882	0.352365	0.458531	1						1.19818	3.15941	0.948996	0.98345	0	0	1.04834	0	4.11533	0	1.37178	0	1.23538	0	0.411792
S1020	S1020	NA	sRNA	-1	s-5'	U1274			-0.96761	-1.9556	0.480694	0.539846	1	0.0668142	1.0474	0.930972	0.968625	1						1.19818	2.10627	2.84699	1.9669	1.91123	1.19546	1.87084	0	1.37178	0	0.457258	1.11542	4.9415	1.07726	2.37806
S1021	S1021	NA	sRNA	-1	inter	U1276, U1277			-1.34011	-2.53171	0.0413999	0.0566307	1	-0.782519	-1.72013	0.133931	0.209366	1						4.97189	14.2026	1.31263	5.10107	8.26115	6.61413	6.74391	0.380344	2.84611	0.792189	1.33955	5.78557	2.9903	4.0976	4.29116
S1022	S1022	NA	sRNA	-1	5'	U1276, U1277			0.6762	1.59793	0.000108677	0.000197839	0.447314	-0.182265	-1.13466	0.295012	0.397339	1						99.4733	104.76	97.8087	98.1563	96.8147	79.3779	96.0651	72.7582	75.7325	76.2495	74.9134	106.017	90.0765	87.8145	94.6361
S1023	S1023	NA	sRNA	-1	5'	U1277			1.18489	2.27345	2.67917e-06	5.57223e-06	0.0110275	0.647015	1.56593	0.00842178	0.0191726	1						29.7576	17.081	18.2779	22.1815	26.6394	19.6923	22.2716	22.2996	28.159	23.8037	24.7541	39.2917	38.5082	38.7664	38.8554
S1024	S1024	NA	sRNA	1	3'PT	U1280			-2.3073	-4.94957	0	0	0	-1.17552	-2.25875	4.00833e-07	2.13709e-06	0.00164983						50.8418	113.496	73.9878	89.6696	113.65	143.052	97.4495	9.85122	9.46634	9.41825	9.5786	43.727	53.8712	47.7669	48.455
S1025	S1025	NA	sRNA	-1	s-5'	U1281, U1282			-0.209971	-1.15666	0.582999	0.641826	1	-0.147152	-1.10738	0.649339	0.738106	1						17.9727	13.6908	13.7604	7.37587	21.5013	11.3569	14.2763	6.59948	4.80121	6.30004	5.90025	11.1542	14.2068	17.7747	14.3786
S1026	S1026	NA	sRNA	-1	s-5'	U1282			-0.294535	-1.22649	0.381897	0.439074	1	-0.540686	-1.45466	0.087091	0.146134	1						55.2214	56.74	47.4331	31.919	63.892	49.664	50.8116	24.9893	15.1377	19.3322	19.8197	23.8934	55.3318	39.1592	39.4615
S1027	S1027	NA	sRNA	-1	s-5'	U1283			-1.08799	-2.12578	1.47394e-08	3.52921e-08	6.06672e-05	-1.07234	-2.10285	7.42456e-09	5.17957e-08	3.05595e-05						405.597	452.669	469.665	315.36	556.696	512.589	452.096	85.4345	129.589	99.1922	104.739	171.521	266.473	287.207	241.734
S1028	S1028	NA	sRNA	1	s-3'	U1284			-1.20812	-2.31036	0.00161646	0.00260916	1	-0.228803	-1.17186	0.442309	0.550013	1						25.9304	34.5548	27.8253	50.8054	40.6947	43.3974	37.2013	8.44651	9.57655	5.59764	7.87356	47.4999	27.5978	30.8339	35.3105
S1029	S1029	NA	sRNA	-1	5'	U1285, U1286			3.64488	12.5089	0	0	0	0.762903	1.6969	2.72451e-05	0.000107312	0.112141						596.622	438.954	380.742	338.011	337.815	315.486	401.272	2642.35	2319.47	2365.23	2442.35	562.371	983.017	759.711	768.366
S103	S103	NA	sRNA	-1	s-5'	U130			1.39155	2.62361	0.0380407	0.0523489	1	0.698765	1.62311	0.248832	0.345894	1						2.86017	2.51394	3.39802	2.34759	4.56229	1.42684	2.85147	3.9384	6.54912	1.36717	3.95156	2.66261	8.84688	5.14302	5.55084
S1030	S1030	NA	sRNA	-1	s-inter	U1286			-0.4401	-1.3567	0.352009	0.407672	1	0.983304	1.97699	0.00381753	0.00953434	1						11.5386	9.07428	8.17696	8.47384	12.5932	4.24142	9.01638	2.78745	4.1717	2.90288	3.28735	19.2218	23.1675	18.5642	20.3179
S1031	S1031	NA	sRNA	-1	s-5'	U1286			2.82175	7.07022	0.00363416	0.0056255	1	0.812982	1.75684	0.444852	0.553008	1						1.16665	1.02542	0	0	0.930466	1.164	0.714423	4.28388	4.00703	0	2.76363	1.08606	3.6086	0	1.56489
S1032	S1032	NA	sRNA	1	5'	U1287			-1.15665	-2.22939	0.000474736	0.000812479	1	-1.05581	-2.07889	0.000177908	0.000590063	0.732268						38.4028	35.7395	32.6527	41.7183	36.0333	33.2444	36.2985	6.22117	4.52599	12.4177	7.72162	12.6177	26.7848	19.8023	19.7349
S1033	S1033	NA	sRNA	-1	s-intra	U1288			-1.88189	-3.68557	0.000799572	0.00133511	1	-1.70261	-3.25488	4.24193e-05	0.000160035	0.174598						26.3362	20.8333	18.7732	23.0575	21.0046	12.2623	20.3779	2.41763	4.02025	1.6785	2.70546	8.17235	6.33589	6.31421	6.94082
S1034	S1034	NA	sRNA	1	s-5'	U1290			-0.230102	-1.17292	0.402057	0.460196	1	-0.331678	-1.25848	0.209888	0.302485	1						239.479	125.274	110.261	144.19	127.552	104.173	141.822	69.9833	52.1787	53.0767	58.4129	68.6554	176.001	137.083	127.246
S1035	S1035	NA	sRNA	-1	inter	U1294			-1.33948	-2.5306	1.91471e-07	4.31123e-07	0.000788093	-1.46508	-2.76079	1.59821e-09	1.24352e-08	6.57824e-06						40.0991	60.801	55.2948	33.0439	44.8502	27.4159	43.5841	8.35935	9.32807	7.63642	8.44128	15.7645	23.7192	14.0761	17.8533
S1037	S1037	NA	sRNA	1	s-5'	U1295			5.09372	34.1477	0	0	0	2.05709	4.16146	1.28307e-09	1.00593e-08	5.28114e-06						15.6468	8.25163	6.60948	6.84944	19.1348	8.32602	10.803	183.854	186.303	173.517	181.225	33.0163	67.7567	52.5194	51.0975
S1038	S1038	NA	sRNA	1	s-3'	U1296	U1295	M3	2.57816	5.97178	0	0	0	0.319372	1.24779	0.112845	0.181292	1						124.496	203.904	174.121	121.126	150.634	148.45	153.788	467.735	436.638	441.819	448.731	222.182	196.611	226.046	214.946
S1039	S1039	NA	sRNA	1	s-3'				-0.180968	-1.13364	0.827169	0.869859	1	-0.0446895	-1.03146	0.942564	0.975508	1						1.3039	6.87635	3.09819	4.2809	6.2396	2.60188	4.0668	2.39393	0	2.49307	1.629	6.06917	6.7219	1.17231	4.65446
S104	S104	NA	sRNA	1	5'	U133			-2.54584	-5.8395	0	0	0	-2.42227	-5.36012	0	0	0						309.082	240.682	237.47	351.309	306.434	300.564	290.923	28.7656	22.8299	20.7655	24.1203	48.3974	69.3894	64.9901	60.9256
S1040	S1040	NA	sRNA	-1	intra	U1299, U1300			0.628333	1.54578	0.00180738	0.00290252	1	-0.281842	-1.21575	0.156995	0.238311	1						128.344	108.502	108.248	98.9101	127.366	99.2165	111.765	80.0446	81.8821	89.9157	83.9474	97.5896	110.61	100.857	103.019
S1041	S1041	NA	sRNA	-1	s-5'	U1300			-1.40432	-2.64693	0.00540099	0.00819708	1	-0.822356	-1.76829	0.0237677	0.0475124	1						15.028	14.5297	22.615	11.7181	19.1771	15.7436	16.4686	2.75911	3.44106	2.87336	3.02451	10.4925	10.0715	10.8091	10.4577
S1042	S1042	NA	sRNA	1	inter	U1301			0.944964	1.92514	9.58626e-05	0.000175287	0.39457	1.93885	3.83399	6.66134e-16	1.08802e-14	2.74181e-12						271.297	295.633	188.922	221.095	250.194	217.314	240.742	207.908	214.057	252.911	224.958	1569.62	626.51	856.09	1017.41
S1043	S1043	NA	sRNA	-1	s-5'	U1303			0.765109	1.6995	0.0518517	0.0697456	1	0.232902	1.1752	0.548088	0.648815	1						25.8607	38.966	35.1128	27.2907	71.6976	78.0203	46.158	14.1308	74.0187	30.6093	39.5863	30.9528	85.0693	68.0915	61.3712
S1044	S1044	NA	sRNA	-1	s-intra	U1304, U1305			-1.63766	-3.11161	0.218816	0.263887	1	-2.82191	-7.07096	0.0294843	0.0569753	1						2.42919	3.20269	2.88599	4.98461	2.90611	2.42367	3.13871	1.11498	0	0	0.37166	1.1307	0	0	0.376899
S1045	S1045	NA	sRNA	-1	s-intra	U1305			-4.20015	-18.3811	0.125739	0.159488	1	-1.92689	-3.80235	0.0471514	0.0859501	1						0.860829	2.26986	2.72721	0.706556	4.8059	6.87099	3.04023	0	0	0	0	0	1.7751	0.77395	0.849684
S1046	S1046	NA	sRNA	-1	s-5'	U1305			0.787639	1.72625	0.0656374	0.0873749	1	1.3367	2.52572	0.000791972	0.00229237	1						23.5235	7.15702	11.4654	19.3077	23.0908	46.9401	21.9141	8.30547	33.1466	15.5689	19.007	42.1126	79.291	65.8884	62.4307
S1047	S1047	NA	sRNA	-1	intra	U1307, U1308			-0.567601	-1.48206	0.241738	0.288699	1	1.33577	2.52409	0.000727838	0.00212166	1						6.97829	9.38071	6.50238	7.4123	16.0419	12.2867	9.76704	1.88411	5.63952	2.35456	3.29273	48.1488	12.6969	20.2983	27.048
S1048	S1048	NA	sRNA	-1	s-5'	U1312			2.80248	6.9764	0.00560298	0.00849112	1	1.35315	2.55469	0.18907	0.277934	1						0	0	0.936342	0	0.942873	2.35904	0.706376	5.42624	0	2.26038	2.56221	0	4.87562	2.12578	2.3338
S1049	S1049	NA	sRNA	-1	s-inter	U1314, U1316			-0.558654	-1.47289	0.602027	0.660081	1	1.17374	2.25596	0.0478615	0.0870901	1						2.24469	2.95944	1.77787	2.76362	2.6854	2.23959	2.4451	0	1.28495	1.07297	0.785973	2.08964	5.78594	11.0998	6.32513
S105	S105	NA	sRNA	-1	3'PT				-4.25264	-19.0622	0	0	0	-4.00683	-16.076	0	0	0						779.339	1083.82	951.865	1343.81	1249.68	1542.52	1158.51	31.774	25.6945	30.9745	29.481	77.9797	75.1223	88.8111	80.6377
S1050	S1050	NA	sRNA	-1	s-5'	U1316			-4.74745	-26.8611	0.000278401	0.000487409	1	0.517573	1.43155	0.114394	0.183494	1						10.857	15.9045	31.5299	20.0503	29.585	18.0539	20.9968	0.830547	0	0	0.276849	26.1098	43.8432	33.3509	34.4347
S1051	S1051	NA	sRNA	-1	inter				0.46017	1.3757	0.0758142	0.0997606	1	-1.40311	-2.64471	7.24755e-08	4.31083e-07	0.000298309						109.723	227.626	409.65	293.83	271.371	291.562	267.294	196.023	160.726	183.303	180.017	112.462	117.32	112.6	114.127
S1052	S1052	NA	sRNA	1	s-3'	U1315			-0.44039	-1.35697	0.878744	0.914548	1	-1.36187	-2.57017	0.601147	0.694771	1						0	0	0	0	0.552464	0	0.0920774	0	0	0	0	0	0	0	0
S1053	S1053	NA	sRNA	-1	5'	U1317, U1318			-0.802438	-1.74405	1.35148e-05	2.64763e-05	0.0556268	-0.112496	-1.0811	0.532531	0.635149	1						632.025	805.298	662.642	638.65	692.649	712.248	690.585	126.786	267.443	194.523	196.251	746.571	782.325	621.383	716.76
S1054	S1054	NA	sRNA	1	s-3'	U1320			not detectable	not detectable	not detectable	not detectable	not detectable	not detectable	not detectable	not detectable	not detectable	not detectable						0	0	0	0	0	0	0	0	0	0	0	0	0	0	0
S1055	S1055	NA	sRNA	1	5'				1.25796	2.39157	0.00421805	0.006483	1	0.584338	1.49935	0.165591	0.248664	1						3.27751	2.57752	2.86914	2.26538	1.78852	0.344218	2.18705	3.48377	2.36992	1.81402	2.5559	4.01463	2.66783	4.34255	3.67501
S1056	S1056	NA	sRNA	-1	Indep-NT	U1323			0.829377	1.77692	0.0107787	0.0157715	1	-0.159101	-1.11659	0.623833	0.71444	1						21.7646	28.6307	29.9645	34.4094	37.746	70.538	37.1755	29.7684	26.7575	39.7987	32.1082	28.2842	34.79	49.2485	37.4409
S1057	S1057	NA	sRNA	-1	s-3'ND				not detectable	not detectable	not detectable	not detectable	not detectable	not detectable	not detectable	not detectable	not detectable	not detectable						0	0	0	0	0	0	0	0	0	0	0	0	0	0	0
S1058	S1058	NA	sRNA	-1	s-5'	U1327	U1328	M2	-0.359759	-1.28321	0.810244	0.856217	1	-3.43805	-10.8381	0.170242	0.25416	1						1.47776	0	1.17043	6.06461	0	0	1.45213	0	0	1.41274	0.470912	0	0	0	0
S1059	S1059	NA	sRNA	-1	s-5'	U1328			0.211786	1.15812	0.695149	0.751375	1	0.546048	1.46008	0.196047	0.286145	1						10.8369	9.52502	4.68171	8.08614	4.71436	4.91466	7.12646	2.71312	5.63952	3.7673	4.03998	10.0883	13.2048	11.5147	11.6026
S106	S106	NA	sRNA	-1	indep	U135			5.47061	44.3423	0	0	0	4.68667	25.753	0	0	0						127.36	106.695	77.9312	78.2198	152.012	88.2433	105.077	2274.76	2367.16	2141.94	2261.29	3541.84	3108.21	2366.66	3005.57
S1060	S1060	NA	sRNA	1	s-5'	U1333			2.1045	4.30049	9.94484e-11	2.66664e-10	4.0933e-07	0.880931	1.84156	0.0066842	0.01557	1						13.039	14.3257	27.3674	15.5183	23.3985	15.6113	18.21	39.4999	43.2916	34.2797	39.0237	29.739	42.348	42.7892	38.292
S1061	S1061	NA	sRNA	1	s-5'	U1335			0.688204	1.61128	0.824874	0.867803	1	2.45225	5.4727	0.180421	0.267609	1						0	0	0	0	0	0	0	0	0	0	0	0	1.47448	1.28576	0.920079
S1062	S1062	NA	sRNA	-1	inter	U1342			-2.02818	-4.0789	0	0	0	0.515736	1.42972	0.0145781	0.0309375	1						250.991	193.032	175.744	230.268	167.541	163.318	196.816	20.8702	25.508	24.3426	23.5736	443.604	215.652	275.943	311.733
S1063	S1063	NA	sRNA	-1	5'	U1343			1.39849	2.63626	1.15866e-08	2.79217e-08	4.76903e-05	0.940901	1.91973	9.9554e-05	0.000345793	0.409764						47.2425	47.2406	28.4699	44.1148	87.0974	43.0365	49.5336	51.5388	78.3872	61.2004	63.7088	95.2884	137.656	85.8726	106.272
S1064	S1064	NA	sRNA	1	s-3'				-0.440457	-1.35703	0.878725	0.914548	1	-1.36193	-2.57029	0.601127	0.694771	1						1.55553	0	0	0	0	0	0.259255	0	0	0	0	0	0	0	0
S1065	S1065	NA	sRNA	1	5'	U1346			2.36873	5.16487	0	0	0	1.73367	3.32574	9.16711e-11	8.25642e-10	3.77318e-07						11.773	22.6359	18.3577	7.39832	15.5515	10.645	14.3936	30.7337	51.3875	28.8409	36.9874	40.0717	69.2272	53.4202	54.2397
S1066	S1066	NA	sRNA	1	3'	U1346			0.981124	1.974	2.3575e-08	5.5767e-08	9.70346e-05	0.472881	1.38788	0.00649402	0.0152044	1						27.0062	29.978	23.9854	26.2011	33.1554	16.2275	26.0923	22.3958	31.1969	22.2789	25.2905	37.1179	42.6742	41.6863	40.4928
S1067	S1067	NA	sRNA	-1	5'	U1348			8.98153	505.488	3.70021e-08	8.69791e-08	0.0001523	-0.233343	-1.17556	0.935422	0.970556	1						0	0	0	0	0	0	0	9.10324	31.3884	13.9415	18.1444	0	0	0	0
S1068	S1068	NA	sRNA	-1	s-3'	U1349			-2.38123	-5.20979	4.21885e-15	1.40492e-14	1.73648e-11	-0.858732	-1.81344	0.000448389	0.00137319	1						93.1359	172.891	187.662	108.857	134.3	176.928	145.629	12.9956	15.3547	12.8215	13.7239	96.4132	84.5039	89.7652	90.2274
S1069	S1069	NA	sRNA	-1	inter	U1351			4.83658	28.5729	0	0	0	1.31081	2.4808	0.000529443	0.00159181	1						1.51565	2.66434	3.0011	2.17704	3.92864	1.13415	2.40349	28.8704	39.0428	38.0352	35.3162	5.64381	5.46944	9.53877	6.88401
S107	S107	NA	sRNA	1	s-5'	U137, U136			-0.310016	-1.23972	0.479543	0.538848	1	-0.723354	-1.65102	0.062164	0.10972	1						13.591	9.10155	11.2771	15.9362	13.9366	8.39439	12.0395	2.97057	6.66863	4.94974	4.86298	10.8448	6.00555	7.56438	8.13823
S1070	S1070	NA	sRNA	-1	s-3'	U1351			3.37234	10.3556	1.32693e-06	2.8254e-06	0.00546163	1.49754	2.82361	0.0432698	0.0797574	1						0	2.10627	1.89799	0.98345	1.91123	0	1.14982	8.79931	5.4871	5.72731	6.67124	5.57708	6.17688	1.07726	4.27707
S1071	S1071	NA	sRNA	-1	s-3'	U1353			-1.61	-3.05251	1.66893e-07	3.76401e-07	0.000686932	-0.920843	-1.89322	0.000305967	0.000972479	1						74.9625	92.1015	75.9714	101.224	99.6445	81.226	87.5216	15.5388	14.7653	11.5588	13.9543	61.5304	39.8914	52.903	51.4416
S1072	S1072	NA	sRNA	-1	s-5'	U1353			1.40233	2.64329	0.0042045	0.0064646	1	1.65951	3.15909	7.67773e-05	0.000273606	0.316015						1.62689	5.71978	3.22136	4.00598	7.78519	3.24638	4.2676	5.97385	7.45038	3.88827	5.77083	10.6016	19.29	17.5523	15.8146
S1073	S1073	NA	sRNA	-1	s-3'	U1356			-2.12273	-4.35518	6.07464e-06	1.22265e-05	0.0250032	-1.50837	-2.84489	0.000163435	0.000544697	0.6727						19.1709	64.5923	92.3689	72.1197	50.329	57.382	59.3271	5.86621	6.40162	7.63642	6.63475	31.9753	15.6481	22.2633	23.2955
S1074	S1074	NA	sRNA	-1	s-intra	U1356			-2.35094	-5.10157	0.00169881	0.00273564	1	-1.60118	-3.0339	0.00183575	0.00489057	1						3.12202	13.1716	15.8255	18.9626	8.96393	7.47583	11.2536	1.71958	1.42974	0	1.04977	4.06891	5.1503	3.36832	4.19584
S1075	S1075	NA	sRNA	-1	s-intra	U1356			-0.360777	-1.28412	0.69983	0.756037	1	-2.89639	-7.44559	0.0292065	0.056518	1						1.12235	4.93241	3.55573	5.52724	2.6854	0	2.97052	1.0303	1.28495	1.07297	1.12941	1.04482	0	0	0.348273
S1076	S1076	NA	sRNA	-1	inter	U1356			-1.85136	-3.60839	0.000170403	0.00030455	0.70138	-2.1732	-4.51024	7.66359e-07	3.90872e-06	0.00315433						5.38325	12.8031	28.3411	21.3128	16.6686	9.47828	15.6645	1.74415	2.90033	1.81638	2.15362	4.42183	2.93843	4.27055	3.87693
S1077	S1077	NA	sRNA	-1	indep	U1356			-0.507722	-1.4218	0.142548	0.178826	1	-2.18981	-4.56245	3.65172e-10	3.08002e-09	1.50305e-06						30.66	131.465	192.3	154.052	146.057	108.306	127.14	52.4875	29.4098	47.9274	43.2749	42.4275	25.6312	25.3306	31.1298
S1078	S1078	NA	sRNA	-1	intra	U1357			-0.150926	-1.11028	0.647292	0.703712	1	-0.866426	-1.82314	0.00732135	0.0169582	1						27.4118	44.915	50.659	22.777	36.4373	46.9332	38.1889	22.6784	12.0109	15.2058	16.6317	19.2175	32.1009	20.0814	23.7999
S1079	S1079	NA	sRNA	-1	5'	U1357			1.0565	2.07988	2.15829e-05	4.15507e-05	0.0888354	0.061621	1.04364	0.803238	0.867576	1						123.309	95.9957	99.0601	70.8475	95.0678	121.272	100.925	129.367	99.4946	78.028	102.297	70.515	163.462	124.063	119.347
S108	S108	NA	sRNA	1	s-5'	U140			-2.0564	-4.15946	0	0	0	-1.93826	-3.83242	0	0	0						1100.17	948.703	1327.84	1220.1	1156.7	767.289	1086.8	171.923	91.1531	115.037	126.038	170.977	376.865	413.226	320.356
S1080	S1080	NA	sRNA	-1	s-3'				2.98875	7.93785	2.65521e-12	7.67475e-12	1.09288e-08	0.634798	1.55272	0.161718	0.244179	1						3.54661	18.7037	10.2998	2.91101	15.086	9.43616	9.9972	54.2624	28.4232	33.9057	38.8638	18.7092	15.8458	18.0692	17.5414
S1081	S1081	NA	sRNA	-1	5'	U1360			3.46758	11.0623	0	0	0	1.12019	2.17376	5.35758e-07	2.7949e-06	0.00220518						141.579	246.366	206.146	123.248	140.671	131.269	164.88	778.491	987.826	924.204	896.84	340.37	467.41	406.728	404.836
S1082	S1082	NA	sRNA	-1	intra	U1363, U1366			-0.0890589	-1.06368	0.842663	0.884119	1	0.572241	1.48683	0.127045	0.200351	1						7.09323	5.29938	8.42708	2.91101	7.07154	8.13868	6.49015	1.3023	2.43627	5.08585	2.94148	8.58424	14.9925	9.24716	10.9413
S1083	S1083	NA	sRNA	1	5'	U1362			2.25115	4.76063	1.11022e-16	3.97363e-16	4.56968e-13	0.781147	1.7185	0.00419729	0.0103635	1						45.1771	34.1416	56.8494	21.8326	22.2249	22.3266	33.7587	75.5798	88.9433	73.866	79.463	57.3855	77.4875	62.6347	65.8359
S1084	S1084	NA	sRNA	-1	inter	U1366			1.39279	2.62587	0.0709517	0.093782	1	0.476939	1.39179	0.520603	0.624094	1						0.479272	3.79129	1.51839	0	1.52898	0	1.21966	1.3199	3.29226	0.458185	1.69011	0.892333	1.9766	3.01631	1.96175
S1085	S1085	NA	sRNA	-1	3'	U1366			0.0367798	1.02582	0.831728	0.87443	1	-0.0797238	-1.05682	0.641395	0.730689	1						314.848	271.816	237.097	265.842	222.96	181.222	248.964	125.647	126.643	121.386	124.558	294.302	277.138	219.415	263.618
S1086	S1086	NA	sRNA	-1	3'	U1366			-3.59095	-12.0499	0	0	0	-1.23375	-2.35177	9.71104e-09	6.66178e-08	3.99707e-05						5616.01	7364.34	7325.6	5432.12	8204.71	9132.7	7179.25	187.452	438.037	264.567	296.685	3145.55	2978	4125.47	3416.34
S1087	S1087	NA	sRNA	-1	s-5'	U1366			0.520438	1.43439	0.0125008	0.0181428	1	-0.304262	-1.23479	0.141824	0.219701	1						666.021	359.756	436.052	445.114	445.672	783.832	522.741	353.968	375.356	370.597	366.64	509.641	463.467	449.566	474.225
S1088	S1088	NA	sRNA	-1	intra				-2.7768	-6.85332	0	0	0	-0.325041	-1.2527	0.189961	0.278844	1						30.3391	55.4	50.8531	60.2278	63.9628	70.6304	55.2355	3.67027	4.03891	4.0471	3.91876	65.0255	35.6457	46.3077	48.9929
S1089	S1089	NA	sRNA	1	s-5'	U1370, U1368			2.00748	4.0208	0.0643388	0.0857296	1	0.263404	1.20031	0.82529	0.885655	1						0	1.16316	1.04814	0	1.05545	0	0.544461	1.21483	1.5151	1.26514	1.33169	1.23195	0	1.1898	0.807252
S109	S109	NA	sRNA	-1	s-indep				0.2903	1.22289	0.613686	0.671791	1	-0.534457	-1.4484	0.32249	0.427495	1						17.0043	8.5405	5.77197	7.97537	14.5306	3.63551	9.57637	8.91985	2.78113	4.64462	5.44853	10.1763	6.26149	5.46006	7.29927
S1090	S1090	NA	sRNA	1	s-intra	U1371, U1370	U1368	M4	2.27961	4.85547	5.88418e-15	1.94689e-14	2.42193e-11	1.41616	2.66875	9.23303e-07	4.68019e-06	0.00380032						19.2212	19.0743	13.7505	28.4994	29.1763	24.1265	22.308	49.5192	69.5672	41.493	53.5265	89.4673	57.5357	51.8438	66.2823
S1091	S1091	NA	sRNA	-1	5'	U1375			-2.23424	-4.70515	1.64229e-07	3.71207e-07	0.000675969	-1.10106	-2.14513	0.000727733	0.00212166	1						35.5791	29.7829	48.3081	44.4995	41.4383	41.1329	40.1235	4.66588	1.93971	5.399	4.00153	26.8126	21.5443	14.7248	21.0272
S1092	S1092	NA	sRNA	-1	s-5'	U1376			2.48112	5.58331	0	0	0	0.995138	1.99327	0.000198459	0.0006514	0.816855						58.4677	36.1424	28.4974	49.5716	53.2928	45.5141	45.2477	160.428	137.555	71.8653	123.283	71.7746	143.089	90.1147	101.659
S1093	S1093	NA	sRNA	-1	s-intra				-2.03665	-4.10292	0.134795	0.170032	1	-1.54612	-2.92031	0.0677806	0.117785	1						3.82178	2.01548	4.23776	2.50949	0.609616	3.05048	2.70744	0	0.875098	0	0.291699	2.13468	0	0.687214	0.94063
S1094	S1094	NA	sRNA	-1	intra	U1380			-1.42695	-2.68878	0.000111275	0.0002023	0.458006	-0.750182	-1.68201	0.00710929	0.0164948	1						21.0851	29.4621	22.2667	28.8439	23.2844	31.8254	26.1279	4.46672	6.18972	3.61799	4.75814	18.622	15.6079	17.4988	17.2429
S1095	S1095	NA	sRNA	1	Indep-NT	U1381			1.53324	2.89436	3.2496e-07	7.19879e-07	0.00133754	-0.609367	-1.52559	0.0436048	0.0802671	1						127.812	40.1423	76.0557	46.9607	35.6246	41.5614	61.3594	106.733	65.5036	86.0437	86.0935	44.3851	39.3269	51.4399	45.0507
S1096	S1096	NA	sRNA	-1	s-inter	U1383, U1384			-1.5042	-2.83667	0.594204	0.652198	1	-2.42559	-5.37248	0.338625	0.443879	1						0	2.24804	0	0	0	0	0.374673	0	0	0	0	0	0	0	0
S1097	S1097	NA	sRNA	-1	s-5'	U1384			0.638778	1.55701	0.10855	0.138842	1	-0.920211	-1.89239	0.0222313	0.044877	1						61.2026	38.6212	81.4121	28.9813	35.6706	20.3545	44.3737	36.7352	21.5599	42.0071	33.4341	17.5308	25.8882	35.9784	26.4658
S1098	S1098	NA	sRNA	-1	s-5'	U1385			3.06748	8.3831	0	0	0	1.07049	2.10014	0.00447034	0.010938	1						3.49076	4.9091	6.08254	5.73034	7.23859	6.96567	5.73617	30.763	21.5812	18.6882	23.6774	11.6987	13.6767	15.6923	13.6892
S1099	S1099	NA	sRNA	1	s-5'	U1386			1.03128	2.04383	4.88496e-05	9.14764e-05	0.201065	0.587552	1.5027	0.0163639	0.0340171	1						39.9721	54.9357	33.386	45.9319	71.2951	42.7817	48.0504	45.367	47.4274	50.7196	47.838	70.3626	92.9165	80.3703	81.2165
S11	S11	NA	sRNA	1	s-5'	U14			not detectable	not detectable	not detectable	not detectable	not detectable	not detectable	not detectable	not detectable	not detectable	not detectable						0	0	0	0	0	0	0	0	0	0	0	0	0	0	0
S110	S110	NA	sRNA	1	s-5'	U143			4.23483	18.8283	0	0	0	2.06558	4.18602	1.52989e-13	1.91982e-12	6.29702e-10						14.1865	45.7201	28.0903	18.4364	31.1148	22.4109	26.6598	243.096	221.972	274.636	246.568	102.351	154.801	124.358	127.17
S1100	S1100	NA	sRNA	1	s-3'				not detectable	not detectable	not detectable	not detectable	not detectable	not detectable	not detectable	not detectable	not detectable	not detectable						0	0	0	0	0	0	0	0	0	0	0	0	0	0	0
S1101	S1101	NA	sRNA	1	5'	U1390			3.03358	8.18837	0	0	0	1.43911	2.71154	2.34105e-06	1.10502e-05	0.00963576						11.6555	10.6105	7.58305	9.22504	16.2679	8.7218	10.6773	52.3518	48.6111	27.8568	42.9399	27.9011	37.3397	32.5604	32.6004
S1102	S1102	NA	sRNA	1	s-3'ND				0.688204	1.61128	0.824874	0.867803	1	1.66072	3.16174	0.405994	0.514334	1						0	0	0	0	0	0	0	0	0	0	0	1.35313	0	0	0.451042
S1103	S1103	NA	sRNA	1	5'	U1395			-1.19698	-2.2926	3.82011e-07	8.43538e-07	0.00157236	-1.01796	-2.02505	8.65047e-06	3.72831e-05	0.0356053						290.474	327.984	305.46	308.96	507.156	374.479	352.419	47.9374	121.44	60.323	76.5668	135.205	265.841	187.31	196.119
S1104	S1104	NA	sRNA	1	s-5'	U1396			5.23478	37.6553	0	0	0	2.15723	4.46057	8.57068e-06	3.69779e-05	0.0352769						4.12397	3.62475	1.63316	3.3849	4.11136	0	2.81302	61.5185	46.0342	54.2097	53.9208	12.4771	22.323	10.1963	14.9988
S1105	S1105	NA	sRNA	1	3'ND	U1398			2.63429	6.20868	0	0	0	0.863864	1.81991	0.000194174	0.000640401	0.79922						19.6126	20.4706	19.7409	19.7868	26.722	35.0594	23.5654	73.1418	61.2811	77.7331	70.7186	50.5895	43.3919	49.2261	47.7358
S1106	S1106	NA	sRNA	-1	s-5'	U1400, U1401			-0.369767	-1.29214	0.323753	0.377819	1	-3.14759	-8.86177	2.92614e-10	2.49358e-09	1.2044e-06						33.2495	25.1655	40.965	18.1938	25.7817	27.645	28.5001	13.5656	9.51669	8.82961	10.6373	2.5794	5.71361	2.49115	3.59472
S1107	S1107	NA	sRNA	-1	5'	U1401			1.27841	2.42572	0.00663994	0.00995628	1	0.0152905	1.01065	0.974079	0.998582	1						4.03024	1.51816	2.28005	1.4177	3.44393	0.861662	2.25863	2.37839	1.97749	3.57771	2.64453	2.6799	3.26492	1.81175	2.58552
S1108	S1108	NA	sRNA	1	s-3'	U1402			0.688204	1.61128	0.824874	0.867803	1	2.45225	5.4727	0.180421	0.267609	1						0	0	0	0	0	0	0	0	0	0	0	0	1.45108	1.26535	0.905475
S1109	S1109	NA	sRNA	1	s-5'	U1403, U1402			4.34381	20.3056	9.55642e-06	1.88835e-05	0.0393342	2.33573	5.04806	0.0243311	0.0484972	1						0	0	1.04814	0	0	1.32036	0.39475	6.07415	3.03019	6.32569	5.14334	2.4639	2.72889	3.56941	2.92074
S111	S111	NA	sRNA	1	s-3'	U143			3.17575	9.03643	0	0	0	1.287	2.44021	3.9625e-06	1.82231e-05	0.0163096						79.4534	186.227	145.011	93.5682	112.961	103.399	120.103	523.245	535.242	538.308	532.265	262.63	360.922	369.596	331.049
S1110	S1110	NA	sRNA	-1	s-intra	U1404			0.725221	1.65315	0.0319901	0.0443786	1	0.875697	1.83489	0.00380799	0.0095165	1						16.7927	16.531	12.2363	17.0912	18.2146	14.0738	15.8233	8.63266	19.9947	10.9166	13.1813	30.6401	40.1684	27.7801	32.8629
S1111	S1111	NA	sRNA	-1	s-3'	U1405	U1406	M3	-3.48598	-11.2043	6.66134e-16	2.30404e-15	2.74181e-12	-1.1423	-2.20733	0.000721161	0.0021085	1						89.4042	150.019	125.821	125.537	146.735	254.334	148.642	5.42624	9.30521	4.94458	6.55868	132.065	32.758	57.7947	74.206
S1112	S1112	NA	sRNA	-1	s-5'	U1405	U1406	M3	-2.21496	-4.6427	0.00516571	0.00785738	1	-0.857505	-1.8119	0.0676033	0.117556	1						9.06805	22.1398	15.1624	5.78894	16.8753	12.0633	13.5163	1.84986	1.15354	0.96323	1.32221	8.44167	12.4661	4.52937	8.47903
S1113	S1113	NA	sRNA	-1	s-5'	U1409			-0.864779	-1.82106	0.000373829	0.000645691	1	-0.528725	-1.44265	0.0160086	0.0333966	1						163.76	122.465	116.804	144.808	179.675	141.723	144.872	34.0524	46.6124	36.3275	38.9974	80.014	137.127	121.202	112.781
S1114	S1114	NA	sRNA	1	s-3'				1.91942	3.7827	0.139265	0.175081	1	-0.0933569	-1.06685	0.950888	0.979958	1						0	0	0	0	1.50458	1.88221	0.564466	0	4.31963	0	1.43988	0	0	1.6961	0.565368
S1115	S1115	NA	sRNA	-1	3'	U1414			2.70244	6.50901	0	0	0	2.77775	6.85781	0	0	0						53.8946	44.3143	46.8171	50.3006	46.797	49.8694	48.6655	154.808	152.765	154.986	154.186	429.293	359.846	328.637	372.592
S1116	S1116	NA	sRNA	-1	intra	U1414			3.09091	8.52031	0	0	0	2.34779	5.09045	0	0	0						16.4195	12.9887	10.8373	13.9261	13.9685	12.5597	13.45	52.7551	57.6484	57.0327	55.8121	72.3506	79.003	78.2406	76.5314
S1117	S1117	NA	sRNA	-1	s-intra	U1414			3.14745	8.8609	1.88405e-13	5.77419e-13	7.75474e-10	2.97356	7.8547	1.87184e-13	2.32764e-12	7.70448e-10						3.81356	5.02787	5.2858	2.34759	3.80191	3.8049	4.01361	15.7536	21.8304	16.406	17.9967	29.2887	37.3535	42.0014	36.2145
S1118	S1118	NA	sRNA	-1	s-3'ND	U1417, U1418			-2.68897	-6.44851	3.80106e-10	9.90827e-10	1.56452e-06	-1.0728	-2.10351	0.000253262	0.000815669	1						57.121	75.684	58.7465	65.7777	68.6756	86.7627	68.7946	3.91316	6.8325	4.89024	5.21197	34.1274	33.4027	41.3915	36.3072
S1119	S1119	NA	sRNA	-1	5'	U1417, U1418			-1.36825	-2.58158	0.000100005	0.000182618	0.411622	-0.371956	-1.29411	0.162533	0.245131	1						21.8734	23.002	17.6338	16.671	25.5448	24.9414	21.611	5.737	4.02468	2.24046	4.00071	21.8169	18.1225	15.8029	18.5808
S112	S112	NA	sRNA	1	inter	U143			3.42409	10.7338	0	0	0	2.12808	4.37137	0	0	0						114.245	77.7941	69.107	90.6793	97.2494	59.9676	84.8404	324.134	565.589	451.126	446.95	449.226	439.938	351.883	413.682
S1120	S1120	NA	sRNA	1	s-5'	U1415			not detectable	not detectable	not detectable	not detectable	not detectable	not detectable	not detectable	not detectable	not detectable	not detectable						0	0	0	0	0	0	0	0	0	0	0	0	0	0	0
S1121	S1121	NA	sRNA	-1	s-3'	U1419			2.24915	4.75402	1.74305e-14	5.66251e-14	7.17439e-11	0.7138	1.64012	0.0158722	0.0331624	1						34.9995	28.7118	38.1929	17.2363	31.6359	28.712	29.9147	66.4001	73.9074	68.4062	69.5712	56.4753	48.9165	58.7388	54.7102
S1122	S1122	NA	sRNA	1	s-5'	U1420			-0.167702	-1.12327	0.513277	0.572999	1	-0.516405	-1.43039	0.0380966	0.0712105	1						176.356	257.775	187.526	145.551	209.815	184.705	193.621	86.7603	93.7028	72.6551	84.3727	78.0056	230.051	153.302	153.786
S1123	S1123	NA	sRNA	-1	s-5'	U1424			1.13876	2.20192	0.000462922	0.000793581	1	0.111454	1.08032	0.726644	0.804213	1						26.4977	32.2477	17.7582	25.9314	34.1385	10.1683	24.457	28.0668	22.1692	28.2547	26.1636	30.3598	33.6249	25.656	29.8803
S1124	S1124	NA	sRNA	1	s-5'	U1423			3.90701	15.0012	0	0	0	1.15172	2.22178	9.44525e-08	5.5066e-07	0.000388766						48.5007	51.9547	37.8138	39.1867	44.1216	31.0002	42.0963	292.878	302.799	328.19	307.956	113.582	104.701	96.0691	104.784
S1125	S1125	NA	sRNA	-1	s-5'	U1426			0.652067	1.57142	0.583757	0.642444	1	-0.0609081	-1.04312	0.954207	0.982608	1						0	1.02542	1.84804	0	0.930466	2.328	1.02199	0	0	2.23064	0.743546	0	1.20287	2.09781	1.10023
S1126	S1126	NA	sRNA	1	s-3'	U1428			-1.38683	-2.61503	1.95695e-05	3.77806e-05	0.0805482	-1.26805	-2.40836	8.7622e-05	0.000309573	0.360652						616.836	1019.16	1296.15	1685.12	2297.03	3710.91	1770.87	293.999	344.789	355.864	331.551	705.154	847.191	928.427	826.924
S1127	S1127	NA	sRNA	1	intra	U1429			-1.63187	-3.09915	1.99066e-08	4.73068e-08	8.19354e-05	-0.33684	-1.26299	0.212733	0.305516	1						61.6526	149.719	78.2802	102.251	105.186	112.879	101.661	17.2123	18.192	12.7602	16.0548	75.4405	79.2943	115.147	89.9605
S1128	S1128	NA	sRNA	-1	5'	U1430			2.9559	7.75918	0	0	0	1.84323	3.58813	2.67564e-14	3.61079e-13	1.10129e-10						19.3452	11.9023	15.8327	8.20376	20.0575	11.5807	14.487	48.5402	74.1956	44.0774	55.6044	52.2258	60.502	62.0342	58.254
S1129	S1129	NA	sRNA	-1	s-3'	U1431			-0.297575	-1.22908	0.671103	0.727293	1	-1.21219	-2.3169	0.0641991	0.112487	1						6.5678	3.84849	12.1378	3.59384	3.49212	9.82933	6.57823	2.00972	6.26613	0	2.75862	3.05707	3.38584	2.95248	3.1318
S113	S113	NA	sRNA	-1	s-5'	U144			not detectable	not detectable	not detectable	not detectable	not detectable	not detectable	not detectable	not detectable	not detectable	not detectable						0	0	0	0	0	0	0	0	0	0	0	0	0	0	0
S1130	S1130	NA	sRNA	-1	s-5'	U1431			0.733968	1.66321	0.412463	0.470929	1	0.311996	1.24142	0.693184	0.776826	1						2.64673	6.97899	3.14443	1.0862	2.11091	0	2.66121	4.85932	0	1.26514	2.04149	2.4639	8.18667	1.1898	3.94679
S1131	S1131	NA	sRNA	-1	s-5'	U1432			0.558051	1.47228	0.204468	0.247745	1	-0.474568	-1.3895	0.272485	0.37236	1						23.9996	2.92978	22.1765	10.9437	15.4192	15.9634	15.2387	14.6876	4.57946	12.7465	10.6712	11.7915	15.1217	10.1894	12.3676
S1132	S1132	NA	sRNA	-1	intra	U1433			-0.256703	-1.19475	0.294919	0.34752	1	-0.406364	-1.32534	0.0895524	0.149641	1						68.3643	55.2082	51.8103	60.5274	62.689	46.0497	57.4415	23.5739	27.0167	20.0714	23.554	50.5582	50.8075	44.1485	48.5048
S1133	S1133	NA	sRNA	-1	inter	U1433			-1.79185	-3.46258	6.40686e-09	1.56039e-08	2.63706e-05	-1.35144	-2.55167	4.75723e-06	2.14937e-05	0.0195808						239.846	181.363	147.247	204.576	154.466	122.708	175.034	37.5086	15.4372	19.5309	24.1589	84.4426	86.7837	59.1448	76.7904
S1134	S1134	NA	sRNA	-1	s-5'	U1433			0.814821	1.75908	0.00114247	0.00187422	1	-0.47727	-1.39211	0.0567508	0.100988	1						1696.37	1004.1	793.956	1762.85	1734.57	1228.26	1370.02	1616.44	855.716	996.855	1156.34	860.88	1629.65	832.745	1107.76
S1135	S1135	NA	sRNA	-1	3'	U1434			3.12599	8.73006	0	0	0	4.83675	28.5764	0	0	0						18.5911	15.9216	18.5003	16.0419	19.7699	10.4635	16.548	53.8248	88.9589	73.3712	72.0516	555.153	539.168	510.445	534.922
S1136	S1136	NA	sRNA	-1	s-intra	U1434			8.07804	270.229	0	0	0	6.37016	82.7197	0	0	0						1.40739	1.23702	0	0	1.12247	0.702095	0.744828	94.9593	110.373	112.346	105.893	100.228	62.3963	58.8386	73.821
S1137	S1137	NA	sRNA	-1	s-5'	U1439			-4.30502	-19.767	0.11284	0.144056	1	-1.36029	-2.56737	0.0690665	0.119405	1						5.83325	6.15253	2.77207	0.95757	6.51326	4.656	4.48078	0	0	0	0	1.08606	2.40573	2.09781	1.8632
S1138	S1138	NA	sRNA	1	s-5'	U1440			1.36119	2.56897	0.166056	0.205375	1	-3.45142	-10.9391	0.16348	0.246298	1						0	2.16478	0	0	1.96432	3.686	1.30252	1.13047	2.81976	1.17728	1.70917	0	0	0	0
S1139	S1139	NA	sRNA	-1	s-3'	U1441			-0.834948	-1.78379	0.152664	0.190414	1	-0.260192	-1.19764	0.538664	0.640153	1						12.3146	10.1023	11.054	10.1077	7.85727	3.27644	9.11873	1.50729	1.87984	3.92427	2.43713	9.1712	8.46461	8.11931	8.58504
S114	S114	NA	sRNA	-1	s-intra	U149	U151	M3	0.322377	1.25039	0.821754	0.866378	1	-2.75591	-6.75477	0.263994	0.362442	1						1.23146	1.08239	0.975357	0	0	1.22867	0.752979	0	1.40988	0	0.46996	0	0	0	0
S1140	S1140	NA	sRNA	-1	s-intra	U1441			1.40292	2.64436	0.186311	0.227621	1	-0.34113	-1.26675	0.770949	0.841928	1						0	0	0.723976	0	1.45805	1.824	0.667671	1.67822	1.04651	0	0.908243	0	0.942452	0.821823	0.588092
S1141	S1141	NA	sRNA	-1	s-5'	U1441			0.656142	1.57586	0.655872	0.7121	1	0.263348	1.20026	0.825841	0.88589	1						0	0.999128	0.900329	0.933017	0	0	0.472079	0	1.30143	0	0.433809	0	0	2.04402	0.681341
S1142	S1142	NA	sRNA	-1	3'	U1442			-1.45677	-2.74494	3.44216e-06	7.06982e-06	0.0141679	0.386139	1.30689	0.108237	0.17505	1						37.8675	45.8662	35.4786	28.0488	46.7753	41.4675	39.2507	5.51103	6.87317	8.38813	6.92411	54.5973	54.7555	62.2788	57.2105
S1143	S1143	NA	sRNA	1	s-5'	U1444			0.205622	1.15318	0.728729	0.781029	1	0.494524	1.40886	0.272916	0.372825	1						7.82341	8.02241	4.13092	10.7022	8.31946	2.60188	6.93339	4.78786	2.98563	3.7396	3.8377	10.9245	14.7882	8.20615	11.3063
S1144	S1144	NA	sRNA	1	s-5'	U1445, U1444			3.00804	8.04471	0	0	0	2.07975	4.22733	1.55431e-15	2.43253e-14	6.39755e-12						313.528	339.848	224.433	315.11	438.873	248.976	313.461	1382.01	1161.63	1116.79	1220.14	685.003	2636.04	1195.75	1505.6
S1145	S1145	NA	sRNA	1	s-3'	U1445, U1444			1.88173	3.68516	6.66134e-16	2.30404e-15	2.74181e-12	0.67874	1.60074	0.00355413	0.00895824	1						81.7692	157.596	88.9525	138.273	166.574	117.952	125.186	202.58	217.686	252.409	224.225	261.379	192.993	214.35	222.907
S1146	S1146	NA	sRNA	-1	s-5'	U1451			2.15086	4.44092	1.75482e-12	5.1335e-12	7.22283e-09	0.330809	1.25772	0.29015	0.392461	1						25.4215	17.9843	14.2416	22.9013	19.7805	14.8471	19.1961	40.9814	40.4626	42.6785	41.3742	25.9744	35.8	20.0686	27.281
S1147	S1147	NA	sRNA	-1	s-5'	U1452, U1453			1.24564	2.37123	0.00016774	0.000300052	0.690419	0.898794	1.86451	0.0052441	0.0125639	1						43.4401	20.3983	20.2665	21.9791	42.2394	24.3424	28.7776	40.4237	39.5145	19.9111	33.2831	40.4394	89.5772	51.3612	60.4593
S1148	S1148	NA	sRNA	-1	s-5'	U1453, U1454			0.570962	1.48551	0.173107	0.213234	1	1.16499	2.24231	0.00110085	0.00307611	1						10.9586	14.8859	11.0467	9.8124	25.4258	12.9217	14.1752	9.14535	13.6869	8.57166	10.468	22.2582	42.1138	43.8891	36.087
S1149	S1149	NA	sRNA	1	5'	U1455			6.14893	70.9597	0	0	0	3.46325	11.0291	0	0	0						28.125	13.8266	10.5716	10.1729	20.5303	8.08542	15.2186	593.386	507.557	466.659	522.534	150.437	229.036	183.863	187.779
S115	S115	NA	sRNA	-1	s-5'	U151			2.18805	4.55689	0	0	0	0.197919	1.14704	0.39189	0.500317	1						3130.43	3772.55	3472.59	3095.18	3496.08	2422.83	3231.61	7398.52	6202.55	7822.53	7141.2	1957.4	5732.27	4915.6	4201.76
S1150	S1150	NA	sRNA	-1	s-5'	U1456			9.78291	880.948	0	0	0	6.23331	75.2337	0	0	0						0.671707	0	2.12805	1.10266	1.07145	2.68073	1.27576	514.876	688.278	552.252	585.135	84.4167	137.127	121.991	114.511
S1151	S1151	NA	sRNA	1	s-inter	U1457			1.74286	3.34698	0.00285883	0.00450495	1	1.67312	3.18903	0.00126074	0.00345485	1						2.27347	1.99826	7.20263	1.86603	3.62643	4.53661	3.58391	10.4351	5.20571	2.17344	5.93808	14.815	16.4083	9.1981	13.4738
S1152	S1152	NA	sRNA	-1	5'	U1460, U1462			1.08061	2.11493	5.87221e-10	1.52072e-09	2.417e-06	-0.256175	-1.19431	0.142173	0.220159	1						842.882	702.375	715.146	822.637	686.119	541.422	718.43	711.422	742.061	769.316	740.933	507.26	731.342	789.601	676.068
S1153	S1153	NA	sRNA	-1	5'	U1462			0.859851	1.81485	0.000542825	0.000921347	1	-0.153399	-1.11219	0.53569	0.638361	1						198.61	114.449	153.293	158.442	131.329	91.497	141.27	113.021	129.935	132.717	125.224	120.745	146.791	159.889	142.475
S1154	S1154	NA	sRNA	-1	s-5'	U1464, U1465			2.45052	5.46615	0.00119765	0.0019585	1	1.66204	3.16464	0.0205314	0.0417114	1						3.91171	0	1.03273	3.21067	1.03993	0	1.53251	3.5909	8.95689	1.24653	4.59811	6.06917	4.03314	7.03384	5.71205
S1155	S1155	NA	sRNA	-1	s-inter	U1465			-0.409418	-1.32815	0.24436	0.291617	1	0.714928	1.6414	0.0152164	0.0320853	1						27.1716	42.1084	31.1485	19.9545	26.8034	29.9636	29.525	5.9076	22.1033	6.15224	11.3877	58.5773	49.3951	54.6446	54.2057
S1156	S1156	NA	sRNA	-1	intra	U1467			0.453239	1.36911	0.413259	0.471486	1	-0.146219	-1.10667	0.772691	0.843606	1						1.36408	3.8966	1.62059	4.47848	2.71982	1.02074	2.51672	1.87831	2.34257	0.978049	1.73298	1.58732	3.16446	3.06603	2.60594
S1157	S1157	NA	sRNA	1	s-3'	U1469			1.62845	3.09181	3.51856e-06	7.21954e-06	0.0144824	1.6453	3.12813	9.45256e-07	4.78558e-06	0.00389067						27.9489	23.7184	16.7931	23.7311	28.4399	26.9238	24.5925	33.6191	41.9286	35.9327	37.1601	130.091	49.6836	74.518	84.7643
S1158	S1158	NA	sRNA	-1	s-3'				1.91067	3.75982	3.00967e-06	6.20942e-06	0.0123878	0.676986	1.5988	0.0967312	0.15945	1						4.12397	11.7804	10.6155	5.92357	8.22273	5.14325	7.63491	15.143	16.5251	11.8276	14.4986	13.4369	17.008	12.0502	14.165
S1159	S1159	NA	sRNA	-1	s-5'	U1471			-0.0620317	-1.04393	0.931947	0.959934	1	-1.10366	-2.149	0.110842	0.178701	1						6.04537	3.54236	5.58613	3.30797	6.42868	1.00527	4.3193	4.62464	1.15354	0	1.92606	1.87593	1.03884	3.62349	2.17942
S116	S116	NA	sRNA	-1	5'	U154, U155			-0.346938	-1.27186	0.165549	0.204871	1	0.00370755	1.00257	0.987301	0.999881	1						25.8661	17.9843	20.7925	13.7312	19.1927	15.5358	18.8504	8.85998	7.07191	5.65915	7.19701	16.5321	22.2906	24.7597	21.1941
S1160	S1160	NA	sRNA	-1	s-intra	U1473			-2.82861	-7.10391	0.0432031	0.0588821	1	0.16506	1.12121	0.800505	0.866161	1						4.72882	7.27366	5.61805	6.79236	3.77149	15.3338	7.25302	0	0	1.13019	0.37673	18.7092	8.53233	0	9.08052
S1161	S1161	NA	sRNA	-1	5'	U1473			4.30386	19.7511	0	0	0	1.41994	2.67574	3.25361e-05	0.000126016	0.133919						3.37131	4.44479	3.47123	5.25753	6.18424	7.40003	5.02152	68.0859	39.3694	37.0642	48.1732	12.2399	18.4226	14.8522	15.1716
S1162	S1162	NA	sRNA	-1	5'	U1474, U1475			1.08157	2.11635	5.17366e-05	9.67066e-05	0.212948	0.660534	1.58067	0.0107578	0.0237421	1						18.0018	16.7672	18.9397	18.3041	20.3575	18.7651	18.5225	18.7452	21.8403	17.2097	19.2651	36.518	37.6752	24.8813	33.0249
S1163	S1163	NA	sRNA	-1	5'	U1475			5.05466	33.2356	0	0	0	2.68852	6.44651	1.12809e-11	1.12973e-10	4.6432e-08						1.15902	0.339573	0.611988	0.475656	1.84877	0.770928	0.867656	13.2996	13.4906	16.4358	14.4087	6.29396	7.36919	5.73128	6.46481
S1164	S1164	NA	sRNA	-1	indep	U1479, U1480	U1481	M3	2.61347	6.11975	0	0	0	0.640393	1.55875	0.000134746	0.000457979	0.554613						535.08	451.308	447.907	408.049	584.37	330.53	459.54	1152.47	1516.11	1449	1372.53	883.72	779.553	730.936	798.07
S1165	S1165	NA	sRNA	1	Indep-NT				1.95793	3.88504	0	0	0	0.557366	1.47158	0.00956625	0.0214109	1						22.7864	17.3031	14.2416	18.7027	27.6928	15.9297	19.4427	39.843	35.1386	34.8245	36.602	33.7667	33.7223	28.2911	31.9267
S1166	S1166	NA	sRNA	-1	5'	U1493			1.64399	3.12528	5.56e-13	1.668e-12	2.28849e-09	0.421546	1.33936	0.0641477	0.11245	1						87.0533	72.7366	58.7342	74.5395	70.7154	36.4579	66.7061	99.1523	127.351	81.1682	102.557	86.0425	115.796	99.0422	100.294
S1167	S1167	NA	sRNA	1	s-5'	U1492			2.90914	7.51173	0	0	0	0.872914	1.83136	0.000428918	0.00132242	1						57.4939	38.966	52.6693	39.799	40.8824	29.0272	43.1396	137.352	142.75	193.368	157.824	61.9056	102.845	102.76	89.1702
S1168	S1168	NA	sRNA	-1	s-3'	U1494			-1.45469	-2.74098	5.55112e-16	1.92489e-15	2.28484e-12	-0.253867	-1.1924	0.137536	0.213863	1						551.426	583.956	719.573	657.47	615.612	627.125	625.86	123.763	104.293	105.665	111.24	662.022	523.461	576.582	587.355
S1169	S1169	NA	sRNA	-1	s-inter	U1494			-0.953799	-1.93697	0.00217493	0.00347247	1	0.313562	1.24277	0.242484	0.338901	1						49.6778	69.0887	65.2451	56.7751	55.1681	48.3101	57.3775	10.9679	19.4383	13.8268	14.7444	61.4665	92.7145	87.632	80.6044
S117	S117	NA	sRNA	-1	s-3'	U156, U157, U158			-2.02222	-4.06207	2.91767e-13	8.85628e-13	1.20091e-09	-0.610818	-1.52712	0.0144235	0.0306648	1						136.211	238.879	200.499	243.112	277.737	206.416	217.142	31.2599	22.8033	23.3409	25.8013	159.1	131.827	184.273	158.4
S1170	S1170	NA	sRNA	-1	intra	U1494			-1.40056	-2.64003	2.14699e-08	5.09338e-08	8.83701e-05	-0.362485	-1.28564	0.0790652	0.134365	1						61.0724	54.0027	58.2786	50.7313	50.1757	57.63	55.3151	8.78106	12.6363	9.49641	10.3046	54.7989	46.6572	42.67	48.042
S1171	S1171	NA	sRNA	-1	5'	U1496			2.53435	5.79316	0	0	0	0.70016	1.62468	0.0184849	0.037947	1						7.36831	4.53344	4.86327	4.23347	6.07252	6.12631	5.53289	17.1355	18.2777	11.5054	15.6395	8.91715	13.9279	7.50796	10.1177
S1172	S1172	NA	sRNA	-1	intra	U1499			1.44073	2.71459	1.11022e-16	3.97363e-16	4.56968e-13	0.193747	1.14373	0.262511	0.361008	1						48.317	54.6511	58.4029	36.2034	46.2336	47.2554	48.5106	60.324	84.293	51.0195	65.2122	55.6889	69.547	62.3103	62.5154
S1173	S1173	NA	sRNA	-1	3'	U1500			-1.5443	-2.91663	0	0	0	-0.620368	-1.53727	0.000159938	0.000535642	0.658304						184.055	297.061	254.864	250.829	311.068	272.847	261.788	40.6968	50.1854	41.1916	44.0246	180.384	189.255	202.427	190.689
S1174	S1174	NA	sRNA	-1	s-5'	U1500			-0.135582	-1.09854	0.785332	0.832456	1	0.00443595	1.00308	0.991367	0.999881	1						8.34498	15.5864	7.43566	14.5551	21.6306	7.28527	12.473	3.83029	5.97126	6.98058	5.59404	10.6817	15.0571	16.8812	14.2067
S1175	S1175	NA	sRNA	-1	3'	U1502			3.67294	12.7546	0	0	0	1.11643	2.1681	3.50241e-06	1.62892e-05	0.0144159						12.9808	19.5314	13.7663	20.2254	12.8095	13.3903	15.4506	81.9996	111.587	97.5946	97.0604	37.6861	26.3138	48.0675	37.3558
S1176	S1176	NA	sRNA	-1	5'	U1502			5.71781	52.6297	0	0	0	1.71032	3.27234	2.73121e-08	1.74019e-07	0.000112417						2.46293	10.1023	3.25119	5.05384	6.22034	3.27644	5.06117	118.322	125.479	151.477	131.759	20.2531	13.9666	21.7745	18.6647
S1177	S1177	NA	sRNA	-1	indep	U1503			0.0248878	1.0174	0.914833	0.945381	1	-0.0141735	-1.00987	0.950911	0.979958	1						487.878	216.904	329.68	284.648	320.484	191.745	305.223	145.947	138.015	167.858	150.607	365.131	346.757	301.196	337.695
S1178	S1178	NA	sRNA	-1	inter				-0.780124	-1.71728	0.0838584	0.109401	1	1.33717	2.52656	1.38341e-05	5.78081e-05	0.056941						8.44432	6.80359	6.13081	8.37493	8.13789	4.56362	7.07586	1.61495	1.20847	3.02729	1.95024	13.7568	29.7471	17.7149	20.4062
S1179	S1179	NA	sRNA	-1	s-5'	U1504			6.0424	65.9088	0	0	0	4.0042	16.0467	0	0	0						0	0.764039	2.06546	6.42135	4.85302	4.33647	3.07339	116.505	104.497	92.2434	104.415	42.0796	86.0403	49.2369	59.1189
S118	S118	NA	sRNA	-1	s-inter	U157, U158			1.99311	3.98093	0.00231334	0.00367633	1	1.00961	2.01337	0.111104	0.179009	1						2.303	0	3.64809	6.61594	1.83676	1.14888	2.59211	8.45648	2.63666	4.40334	5.16549	8.57567	3.56173	6.2117	6.11637
S1180	S1180	NA	sRNA	-1	s-intra	U1505			-1.29324	-2.45079	0.341356	0.396003	1	3.58382	11.9905	1.3376e-12	1.47207e-11	5.50555e-09						1.51565	1.33217	1.80066	1.24402	3.02203	0	1.48575	0	0.867619	0	0.289206	24.6917	17.971	22.4842	21.7157
S1181	S1181	NA	sRNA	-1	s-5'	U1505			8.23617	301.534	1.22902e-13	3.80921e-13	5.05863e-10	6.51205	91.2685	5.02544e-09	3.6289e-08	2.06847e-05						0	0.885591	0	0	0	0	0.147599	36.0722	40.3738	42.3821	39.6094	25.325	21.8156	34.4232	27.1879
S1182	S1182	NA	sRNA	1	s-5'	U1506			-1.38215	-2.60657	5.56071e-05	0.000103706	0.228879	-2.67698	-6.39515	7.10543e-15	1.03343e-13	2.92459e-11						85.3508	96.1404	68.2567	72.0952	64.1065	58.7004	74.1083	12.9317	11.3845	16.636	13.6507	10.7997	17.0874	11.1753	13.0208
S1183	S1183	NA	sRNA	1	s-5'	U1509			1.50132	2.83101	0.000129641	0.000234037	0.533603	-0.84528	-1.79661	0.048125	0.0874922	1						41.31	12.3983	18.3544	19.8478	16.8753	7.03691	19.3038	24.9731	32.2991	23.1175	26.7965	12.1935	18.6991	5.43524	12.1093
S1184	S1184	NA	sRNA	-1	s-3'				1.75335	3.37142	0.000476304	0.000814824	1	0.805353	1.74757	0.0964261	0.15901	1						6.40954	4.6947	4.23046	8.76811	2.55598	4.26332	5.15369	6.86452	11.0073	8.17005	8.68061	12.9281	5.5071	11.5253	9.98683
S1185	S1185	NA	sRNA	1	s-3'	U1516			-2.83573	-7.13905	1.04629e-08	2.52731e-08	4.30653e-05	-0.232213	-1.17464	0.481737	0.586636	1						61.5229	65.2084	78.8247	62.3788	66.3859	39.7185	62.3399	7.47493	1.03583	3.45976	3.99017	82.5408	37.3134	56.9406	58.9316
S1186	S1186	NA	sRNA	1	s-5'	U1521			1.58397	2.99793	0.000460561	0.000789861	1	-0.255766	-1.19397	0.571695	0.669254	1						27139.8	3543.9	9819.29	4228.47	4665.76	2871.89	8711.52	15608.3	6359.64	15469.9	12479.3	6587.95	10633.7	7455.58	8225.74
S1187	S1187	NA	sRNA	-1	intra	U1522			-1.8001	-3.48243	0.000115284	0.000209034	0.474508	-0.378553	-1.30004	0.238271	0.334425	1						9.24311	14.1421	11.9302	9.8345	15.0168	14.3455	12.4187	0.628522	2.74355	1.96365	1.77857	7.64857	9.17708	15.0816	10.6357
S1188	S1188	NA	sRNA	-1	s-intra	U1522			-0.440415	-1.35699	0.878737	0.914548	1	0.532104	1.44604	0.743956	0.818551	1						0	0	0	1.0862	0	0	0.181033	0	0	0	0	0	1.36444	0	0.454815
S119	S119	NA	sRNA	-1	s-inter	U158			4.19633	18.3324	0.0187601	0.0266584	1	3.87933	14.7161	0.0223037	0.0449789	1						0	0	0	0	0	0	0	1.11498	1.39057	1.16115	1.22223	1.1307	1.2523	4.36805	2.25035
S1190	S1190	NA	sRNA	-1	s-intra				1.01096	2.01525	0.000932175	0.00154462	1	-0.515885	-1.42987	0.0993949	0.163187	1						17.3476	15.2476	20.8642	22.149	19.4724	14.744	18.3041	17.6943	15.4474	20.8839	18.0085	13.7568	19.211	10.9755	14.6478
S1191	S1191	NA	sRNA	-1	s-inter				-0.431426	-1.34857	0.519867	0.57957	1	-1.6835	-3.21207	0.0116396	0.025459	1						5.91102	6.92729	5.462	3.23446	7.85727	3.93173	5.55396	2.71312	1.1279	1.88365	1.90823	0	3.04726	2.65723	1.9015
S1192	S1192	NA	sRNA	-1	5'				-1.95626	-3.88054	1.22125e-15	4.19237e-15	5.02665e-12	-1.84979	-3.60448	3.06422e-14	4.12167e-13	1.26123e-10						4900.98	2064.03	3247.24	3194.11	2594.55	1689.22	2948.35	418.77	299.966	384.406	367.714	872.869	985.484	893.626	917.326
S12	S12	NA	sRNA	1	intra	U14			1.6953	3.23844	3.33067e-16	1.16474e-15	1.3709e-12	0.694287	1.61808	0.000706903	0.00207237	1						27.5978	20.3862	21.3933	22.17	28.5672	15.8181	22.6554	34.498	41.344	32.5584	36.1335	40.1771	47.5252	36.4269	41.3764
S120	S120	NA	sRNA	1	5'	U159			2.48773	5.60896	0	0	0	1.92649	3.80129	0	0	0						179.671	149.922	100.705	158.782	243.875	121.93	159.147	350.16	625.441	341.543	439.048	785.469	720.619	507.523	671.204
S121	S121	NA	sRNA	-1	s-3'				3.15211	8.88955	6.97554e-10	1.80121e-09	2.87113e-06	0.626793	1.54413	0.275826	0.375802	1						5.34129	1.87788	2.53828	1.75362	3.40797	5.32915	3.3747	10.7871	25.6836	9.1913	15.2207	8.9502	4.40568	3.84178	5.73255
S122	S122	NA	sRNA	-1	5'	U160			4.00344	16.0382	0	0	0	0.926633	1.90083	0.000194784	0.0006419	0.801733						10.417	10.6465	11.3205	7.35707	11.7859	4.8341	9.3935	76.2787	79.3231	67.6261	74.4093	22.3266	16.4852	21.345	20.0522
S123	S123	NA	sRNA	1	s-3'				-2.30816	-4.95251	7.71785e-06	1.53462e-05	0.0317667	-0.0654469	-1.04641	0.844687	0.902344	1						34.6951	37.9495	22.5943	28.4773	38.7398	30.0008	32.0761	3.53885	3.53083	2.21124	3.09364	59.5729	21.4633	20.1025	33.7129
S124	S124	NA	sRNA	1	s-5'	U165			-0.440419	-1.357	0.878735	0.914548	1	-1.3619	-2.57023	0.601138	0.694771	1						0	0	0.877821	0	0	0	0.146303	0	0	0	0	0	0	0	0
S125	S125	NA	sRNA	1	5'	U167			2.08621	4.2463	2.10942e-15	7.1284e-15	8.68239e-12	0.930144	1.90547	0.000390958	0.00121631	1						26.3136	30.1672	26.278	39.909	57.941	63.3516	40.6601	60.914	95.6172	96.7953	84.4421	79.8782	95.5464	84.8599	86.7615
S126	S126	NA	sRNA	-1	3'	U168, U170			0.0130547	1.00909	0.948201	0.973752	1	0.0429092	1.03019	0.821261	0.882127	1						87.8842	75.5288	67.132	75.0195	77.5689	74.4344	76.2613	30.4778	45.1659	37.7145	37.786	83.268	101.083	79.7169	88.0227
S127	S127	NA	sRNA	-1	3'PT	U173			-1.62026	-3.07429	4.55191e-14	1.44121e-13	1.87357e-10	-1.16442	-2.24142	8.96811e-09	6.18304e-08	3.69127e-05						64.9072	60.7252	69.3977	51.4809	57.6789	36.3148	56.7508	12.3006	7.39847	7.0864	8.92851	25.8327	28.317	31.0152	28.3883
S128	S128	NA	sRNA	1	intra	U169			0.687353	1.61033	0.832229	0.874733	1	5.2643	38.4336	0.00459465	0.0112235	1						0	0	0	0	0	0	0	0	0	0	0	4.92781	0	0	1.6426
S129	S129	NA	sRNA	-1	s-3'	U173			5.42591	42.9895	0	0	0	1.43482	2.70348	7.85315e-06	3.41326e-05	0.0323236						72.5444	107.688	84.2708	34.4029	47.5722	56.2952	67.1289	1238.66	2057.91	1026.42	1441	253.625	152.917	201.466	202.67
S13	S13	NA	sRNA	1	s-intra	U14			0.987382	1.98258	0.000564784	0.000957041	1	0.340609	1.26629	0.214197	0.307511	1						19.4335	18.1486	15.3919	25.4215	33.4203	22.4189	22.3725	21.1846	29.2019	15.6756	22.0207	34.4862	31.9336	28.9383	31.7861
S131	S131	NA	sRNA	1	5'	U174			-0.572038	-1.48662	0.00186432	0.00299164	1	0.526114	1.44005	0.00335572	0.00851027	1						270.551	333.346	248.916	322.255	477.329	259.636	318.672	94.7734	130.366	89.6991	104.946	443.515	650.569	448.271	514.118
S132	S132	NA	sRNA	1	intra	U174			-0.881833	-1.84272	0.00267425	0.00422704	1	-0.837174	-1.78655	0.00203698	0.00537793	1						61.1295	54.6976	73.7152	48.3662	88.2845	85.1672	68.56	20.222	15.7626	17.9005	17.9617	42.0394	44.2894	42.5817	42.9702
S133	S133	NA	sRNA	1	inter	U174			1.72137	3.29748	0	0	0	0.122915	1.08893	0.479984	0.584847	1						38.503	33.9612	38.549	33.6057	51.5769	33.8165	38.3354	50.1554	67.2086	68.0447	61.8029	50.3574	49.0637	40.7117	46.7109
S134	S134	NA	sRNA	-1	3'NT	U175			not detectable	not detectable	not detectable	not detectable	not detectable	not detectable	not detectable	not detectable	not detectable	not detectable						0	0	0	0	0	0	0	0	0	0	0	0	0	0	0
S135	S135	NA	sRNA	1	s-5'	U177			5.17628	36.159	0	0	0	1.30073	2.46354	0.0230299	0.0462846	1						4.6666	1.64067	6.65296	0	0.744373	1.8624	2.5945	62.5446	34.1933	44.6128	47.1169	5.2131	6.73605	10.0695	7.33955
S136	S136	NA	sRNA	1	s-inter	U178			1.40294	2.6444	0.174532	0.214825	1	4.0405	16.4555	4.89691e-09	3.5548e-08	2.01557e-05						0.633324	0	1.50484	0	0	0.631885	0.461674	0	1.45016	0.605459	0.685207	8.84365	9.14178	11.3881	9.79119
S137	S137	NA	sRNA	1	s-5'	U179, U178			4.5552	23.51	0	0	0	2.64699	6.26358	2.83119e-07	1.55169e-06	0.00116532						1.04312	2.75054	0.826184	2.56854	7.48752	0	2.44598	35.4302	31.0505	25.9279	30.8029	13.595	22.5856	20.6326	18.9377
S138	S138	NA	sRNA	1	s-5'	U180	U179, U178	M4, M3	2.48717	5.60677	1.68754e-14	5.49084e-14	6.94591e-11	1.20732	2.30909	0.000197134	0.000649124	0.811405						17.7331	19.7428	12.1725	16.4957	22.6289	20.0518	18.1375	48.8362	60.9068	40.6868	50.1433	60.5299	45.0995	35.0754	46.9016
S139	S139	NA	sRNA	1	s-3'	U180	U179, U178	M4, M3	-0.537714	-1.45167	0.0814898	0.106615	1	1.02209	2.03087	0.000671372	0.00197949	1						267.415	208.234	279.779	282.368	225.158	257.607	253.427	72.9287	89.33	94.2578	85.5055	1092.18	259.627	348.203	566.67
S14	S14	NA	sRNA	1	s-3'ND	U14			1.37165	2.58766	2.56462e-06	5.3421e-06	0.010556	1.06313	2.08946	0.000160858	0.000538285	0.66209						36.2992	24.5826	21.6804	28.3286	26.5776	30.8733	28.057	31.1372	30.6578	43.2355	35.0101	80.3249	46.0157	67.9466	64.7624
S140	S140	NA	sRNA	-1	s-5'	U182			-0.258227	-1.19601	0.302858	0.35545	1	-0.67545	-1.5971	0.0058515	0.0138737	1						211.024	238.472	265.453	281.64	289.933	184.89	245.235	109.881	91.3602	97.4789	99.5735	89.144	261.455	172.986	174.528
S141	S141	NA	sRNA	1	3'	U185			1.6449	3.12725	4.15814e-10	1.08185e-09	1.71149e-06	3.83337	14.2547	0	0	0						12.572	10.7593	10.2194	13.3059	14.5125	12.8735	12.3738	18.2225	12.1208	25.3028	18.5487	150.914	260.95	186.502	199.455
S143	S143	NA	sRNA	1	s-5'	U189, U188			-1.06591	-2.09349	0.705141	0.75902	1	-1.98738	-3.96517	0.431739	0.540827	1						1.08128	0	0	0	0	1.07883	0.360019	0	0	0	0	0	0	0	0
S144	S144	NA	sRNA	1	s-intra	U189, U188			0.0348463	1.02445	0.961321	0.984768	1	0.718842	1.64586	0.167089	0.250177	1						2.89126	0.847087	7.63323	3.16414	6.14917	1.92313	3.768	2.65414	2.20677	0.92135	1.92742	6.28028	8.94305	6.9319	7.38508
S145	S145	NA	sRNA	1	s-inter	U190, U188			0.978224	1.97004	0.345921	0.400961	1	-0.765849	-1.70037	0.505557	0.608442	1						1.19818	0	0.474498	0.491725	0.955614	0.597729	0.619624	0	0	1.71819	0.572731	0	0.617688	0.538628	0.385438
S146	S146	NA	sRNA	1	s-5'	U191			-1.06584	-2.09339	0.705159	0.75902	1	-1.98732	-3.96499	0.431755	0.540827	1						0	0	0	0	0.968705	1.21184	0.363423	0	0	0	0	0	0	0	0
S147	S147	NA	sRNA	1	5'	U192, U191			0.134745	1.0979	0.75598	0.805283	1	-0.729534	-1.6581	0.0880418	0.147369	1						21.3651	13.6146	74.0331	25.8659	40.0437	22.3824	32.8842	18.142	9.17272	25.0208	17.4451	22.8727	19.8255	24.4913	22.3965
S148	S148	NA	sRNA	1	intra	U195, U194			-0.713916	-1.64025	0.000347705	0.000602845	1	-0.204309	-1.15213	0.284061	0.385111	1						101.374	141.836	134.365	122.02	167.831	179.582	141.168	34.4566	58.5382	35.0359	42.6769	151.6	117.929	140.567	136.699
S149	S149	NA	sRNA	1	intra	U195, U194			-0.701052	-1.62569	0.0123694	0.0179775	1	-0.691038	-1.61444	0.00651178	0.0152287	1						39.2986	30.2593	27.0099	30.3897	36.0053	26.2475	31.535	8.34807	9.66775	10.2462	9.42068	30.2347	19.0872	15.7682	21.6967
S15	S15	NA	sRNA	-1	s-intra	U15			2.05252	4.14829	0.000209053	0.000370091	0.860462	1.65694	3.15347	0.00108986	0.00304955	1						3.6563	4.82054	4.34386	1.50052	1.45805	0.912	2.78188	5.87377	7.32556	4.36929	5.85621	11.9131	5.65471	12.3274	9.96505
S150	S150	NA	sRNA	1	intra	U195	U194	M3	1.54056	2.90907	7.77156e-15	2.56723e-14	3.19877e-11	0.209034	1.15591	0.292444	0.394785	1						46.2059	47.7471	39.5638	47.4064	61.7515	50.1503	48.8042	69.6432	77.2058	61.4839	69.4443	49.9895	83.3705	57.5421	63.634
S151	S151	NA	sRNA	1	inter	U195	U194	M3	-1.46481	-2.76028	0.000174342	0.00031105	0.717593	0.782156	1.7197	0.00651057	0.0152287	1						26.1449	34.4699	24.3089	28.457	32.1846	29.488	29.1756	4.69579	2.60286	7.60705	4.96856	61.3765	54.4991	52.6336	56.1697
S152	S152	NA	sRNA	1	s-inter	U195	U194	M3	-2.33314	-5.03903	0.39905	0.457041	1	0.85801	1.81254	0.331637	0.436823	1						3.69439	0	0.975357	1.01077	0.982159	0	1.11045	0	0	0	0	2.2928	1.26969	3.32154	2.29468
S153	S153	NA	sRNA	1	inter	U196	U195, U194	M4, M3	0.417116	1.33526	0.107038	0.137035	1	0.0713182	1.05068	0.779145	0.849301	1						121.631	81.9285	100.537	54.426	80.0837	57.8418	82.7412	60.8713	42.0795	57.234	53.3949	81.8353	117.984	94.025	97.948
S154	S154	NA	sRNA	1	s-intra	U199, U196	U195, U194	M4, M3	1.93357	3.82	1.34743e-06	2.86616e-06	0.00554603	0.071687	1.05094	0.866214	0.918901	1						8.74166	14.2692	16.8146	6.15002	11.9519	7.47583	10.9005	24.0742	20.0163	17.9079	20.6661	12.788	9.01302	16.8416	12.8809
S155	S155	NA	sRNA	1	s-inter	U199	U196, U195, U194	M3, M4, M3	-2.20931	-4.62453	0.0204027	0.0287891	1	-1.24063	-2.36302	0.0513826	0.0925156	1						6.76261	9.90661	18.4491	2.46696	2.99642	4.49817	7.51331	1.37955	0	0.718341	0.699298	3.49749	4.64836	2.70227	3.61604
S156	S156	NA	sRNA	1	s-intra	U200	U199, U196, U195, U194	M2, M3, M4, M3	-1.79205	-3.46306	1.68793e-08	4.02056e-08	6.94752e-05	-0.904283	-1.87161	0.000430316	0.00132474	1						61.337	67.2564	58.6817	64.7999	84.7617	61.1977	66.3391	11.7073	9.73397	6.38635	9.27587	26.006	53.8488	40.4044	40.0864
S157	S157	NA	sRNA	1	s-intra	U200	U199, U196, U195, U194	M2, M3, M4, M3	-1.52012	-2.86814	1.44884e-13	4.47369e-13	5.96343e-10	-1.24397	-2.36849	7.82053e-10	6.29928e-09	3.21893e-06						834.288	1365.64	1404.98	1351.96	1299.93	796.769	1175.6	225.062	179.178	193.422	199.22	596.62	420.276	642.015	552.971
S158	S158	NA	sRNA	1	5'	U201			2.51804	5.72805	0	0	0	1.22722	2.34115	4.69596e-06	2.12636e-05	0.0193286						10.4558	11.0281	12.2564	15.1043	17.6789	15.0222	13.5909	37.2414	42.6156	35.585	38.4807	31.9261	40.5343	35.7222	36.0609
S159	S159	NA	sRNA	1	s-3'	U202, U201			-0.400335	-1.31981	0.0694722	0.0920334	1	-0.0123433	-1.00859	0.954546	0.982608	1						480.205	586.214	518.924	595.083	709.032	591.847	580.218	183.676	281.178	185.281	216.712	932.784	450.617	525.567	636.323
S16	S16	NA	sRNA	1	3'	U17			0.915665	1.88644	0.000184282	0.00032779	0.758506	0.139528	1.10154	0.560868	0.659015	1						35.561	66.2631	38.3049	33.858	46.1352	40.2109	43.3888	40.4792	41.7988	37.6226	39.9669	53.4087	54.7529	52.4341	53.5319
S160	S160	NA	sRNA	1	s-inter	U203	U202, U201	M3, M3	-2.23084	-4.69406	0.000573476	0.00097137	1	-1.32719	-2.50913	0.000973653	0.00275813	1						13.9474	24.5179	15.7811	22.8956	26.2203	14.9097	19.712	1.82907	0	3.80963	1.87957	12.0565	8.21733	6.26987	8.84791
S161	S161	NA	sRNA	1	5'	U204, U203	U202, U201	M3, M3	-1.06031	-2.08538	2.80706e-06	5.82352e-06	0.0115539	-0.922033	-1.89478	2.25956e-05	9.03822e-05	0.0930033						186.945	240.369	200.524	346.34	318.645	235.016	254.64	52.4646	72.1587	55.1478	59.9237	163.59	144.286	141.666	149.847
S162	S162	NA	sRNA	1	5'	U206, U203	U204, U202	M3, M3	1.61162	3.05594	9.24674e-11	2.48431e-10	3.80596e-07	0.748657	1.68023	0.00235912	0.00614177	1						48.1199	38.3786	52.2281	40.5933	32.6926	29.3398	40.2254	77.7125	52.031	49.8363	59.8599	59.728	95.0929	74.9098	76.5769
S163	S163	NA	sRNA	1	s-5'	U207, U206, U203	U204, U202	M3, M3	2.05154	4.14549	2.85313e-11	7.83421e-11	1.17435e-07	1.10712	2.15415	0.000308016	0.000978237	1						57.7356	77.932	64.2374	36.1056	46.0473	26.0591	51.3528	112.942	110.167	90.0209	104.377	58.2264	199.844	121.12	126.397
S164	S164	NA	sRNA	1	intra	U208			-1.2683	-2.40878	3.15492e-12	9.06819e-12	1.29857e-08	-0.545616	-1.45964	0.00147267	0.00399348	1						205.081	140.992	175.117	159.439	133.874	131.233	157.623	30.6521	36.6784	29.1175	32.1493	140.718	113.284	108.318	120.773
S165	S165	NA	sRNA	1	inter	U208			-0.0614626	-1.04352	0.873148	0.913543	1	0.0237517	1.0166	0.945221	0.977274	1						14.5618	11.9458	11.7897	9.56172	8.51682	4.52006	10.1493	5.34703	5.18671	3.7123	4.74868	12.0497	16.3484	6.69156	11.6966
S166	S166	NA	sRNA	1	s-5'	U209, U208			-1.4205	-2.67678	0.00206191	0.0032997	1	-1.95326	-3.87249	3.70458e-06	1.71416e-05	0.0152481						29.2912	18.0914	26.9616	33.7885	34.7263	67.1378	34.9995	7.99402	8.15716	3.02729	6.39283	5.1588	16.3246	9.25285	10.2454
S167	S167	NA	sRNA	1	s-5'	U210, U209, U208			2.36204	5.14098	2.14674e-06	4.49668e-06	0.00883598	-0.0399502	-1.02808	0.94119	0.974331	1						2.63362	0	11.1249	10.8082	4.90107	7.88293	6.22512	16.1176	19.0962	13.428	16.2139	4.08618	7.24101	9.47131	6.93283
S168	S168	NA	sRNA	1	s-5'	U214			2.35909	5.13045	0.0138157	0.0199597	1	1.11036	2.15899	0.245032	0.341767	1						0	0	0.924022	1.91514	0	1.164	0.667193	2.14194	2.67135	1.11532	1.9762	1.08606	2.40573	2.09781	1.8632
S169	S169	NA	sRNA	1	s-intra	U216	U214	M3	1.92895	3.80779	1.6831e-13	5.17374e-13	6.92763e-10	0.410995	1.3296	0.120247	0.191391	1						48.9507	45.4603	32.9183	47.7588	44.9338	37.7815	42.9672	72.0673	76.1335	90.062	79.4209	52.4478	71.4202	68.0915	63.9865
S17	S17	NA	sRNA	-1	intra	U19			-2.49759	-5.64741	0	0	0	-1.6506	-3.13964	2.26485e-13	2.78273e-12	9.32214e-10						61.5897	55.9646	61.2707	66.67	58.6131	47.7943	58.6504	5.73579	4.42835	4.83554	4.9999	26.0364	15.6453	20.598	20.7599
S170	S170	NA	sRNA	1	inter	U216	U214	M3	0.778108	1.71488	0.0985676	0.1271	1	0.298642	1.22999	0.476978	0.582147	1						4.15619	3.65306	3.29183	3.79038	3.6831	2.30375	3.47972	1.27178	2.64353	4.85628	2.92386	4.299	5.71361	4.56711	4.85991
S171	S171	NA	sRNA	1	s-5'	U218, U216	U214	M3	0.149979	1.10955	0.762016	0.810873	1	-0.162419	-1.11916	0.711556	0.790916	1						4.74993	9.7415	5.01612	12.3458	16.4161	7.10871	9.22969	4.36037	6.34446	4.54094	5.08193	9.58063	13.0597	5.69406	9.44479
S172	S172	NA	sRNA	1	5'	U219, U218, U216	U214	M3	2.35753	5.12492	1.25266e-08	3.01341e-08	5.15594e-05	1.60641	3.04494	5.82514e-05	0.000214652	0.239763						1.8472	5.95314	4.87678	5.05384	2.94648	4.91466	4.26535	10.1742	9.86916	12.3615	10.8016	9.7444	16.506	18.2685	14.8396
S173	S173	NA	sRNA	1	inter	U219, U218, U216	U214	M3	-1.23723	-2.35745	1.04883e-12	3.1035e-12	4.31697e-09	-0.311118	-1.24067	0.0712374	0.122683	1						1465.05	1281.76	1316.34	1226.99	1530.72	1384.34	1367.53	316.575	243.178	283.45	281.068	1161.05	1362.28	1186.16	1236.49
S174	S174	NA	sRNA	1	s-5'	U220, U219, U218, U216	U214	M3	2.60955	6.10315	0	0	0	0.55262	1.46675	0.0079307	0.0181651	1						71.8908	73.7195	65.0062	65.3994	62.5927	49.0138	64.6037	207.884	175.587	191.865	191.779	124.369	106.86	87.2577	106.162
S175	S175	NA	sRNA	1	indep	U221, U220, U218, U216	U219, U214	M4, M3	-0.987285	-1.98245	2.53534e-07	5.65915e-07	0.00104355	-0.321408	-1.24955	0.0904699	0.150881	1						805.246	1101.03	907.436	1307.37	1135.73	969.326	1037.69	216.374	344.633	214.776	258.594	999.595	839.677	939.865	926.379
S176	S176	NA	sRNA	1	s-inter	U221, U220, U218, U216	U219, U214	M4, M3	-0.364291	-1.28725	0.730942	0.782867	1	-0.702211	-1.627	0.397741	0.506652	1						2.3333	3.07626	1.84804	0.95757	3.72187	1.164	2.18351	0	1.33568	1.11532	0.816998	1.08606	1.20287	2.09781	1.46225
S177	S177	NA	sRNA	1	s-intra	U221, U220, U218	U219, U216, U214	M4, M3, M3	-4.68155	-25.6618	0.0862664	0.112294	1	-0.796084	-1.73638	0.235182	0.331056	1						1.10832	3.8966	5.26693	2.72907	8.83943	11.058	5.48306	0	0	0	0	3.09528	1.14272	5.97877	3.40559
S178	S178	NA	sRNA	1	s-inter	U221, U220, U218	U219, U216, U214	M4, M3, M3	0.940411	1.91907	0.180924	0.221962	1	-0.524698	-1.43863	0.473301	0.580139	1						2.36441	2.07819	1.87268	2.91101	3.77149	4.71808	2.95264	2.1705	5.41394	1.13019	2.90488	2.20109	0	4.25157	2.15088
S179	S179	NA	sRNA	1	5'	U222, U221, U220, U218	U219, U216, U214	M4, M3, M3	0.11672	1.08427	0.635212	0.692408	1	-0.549732	-1.46381	0.024015	0.0479368	1						177.772	150.824	172.245	156.413	194.555	137.317	164.854	97.5914	83.8353	79.282	86.9029	104.305	153.727	122.55	126.861
S18	S18	NA	sRNA	-1	s-5'	U18, U19			0.656053	1.57577	0.655282	0.711646	1	-2.42218	-5.35981	0.330632	0.436191	1						2.90706	0	0	0	1.15927	0	0.677722	1.33432	0	0	0.444774	0	0	0	0
S180	S180	NA	sRNA	1	intra	U222, U221, U220, U218	U219, U216, U214	M4, M3, M3	-1.2678	-2.40795	5.25794e-08	1.22685e-07	0.000216417	-1.38763	-2.61648	2.34513e-09	1.77437e-08	9.65257e-06						2999.35	4690.64	3756.29	3385.26	3563.27	1866.1	3376.82	855.99	507.557	666.812	676.786	1255.54	1537.34	1549.61	1447.5
S181	S181	NA	sRNA	1	intra	U222, U221, U220, U218	U219, U216, U214	M4, M3, M3	-1.85439	-3.616	8.37108e-14	2.61819e-13	3.44554e-10	-0.839079	-1.78891	0.000684502	0.00201532	1						2487.77	2769.41	2620.74	2819.6	2558.74	2606.05	2643.72	357.817	299.63	406.623	354.69	2676.79	954.367	1265.84	1632.33
S182	S182	NA	sRNA	1	s-inter	U222, U221, U220, U218	U219	M4	-3.05117	-8.28886	6.66245e-13	1.99437e-12	2.74226e-09	-1.62525	-3.08495	1.01862e-07	5.89683e-07	0.000419265						141.865	175.607	163.86	110.618	114.088	102.618	134.776	9.76724	4.06046	9.04152	7.62307	60.5299	31.6915	53.1446	48.4553
S183	S183	NA	sRNA	1	5'	U223, U222, U220	U221, U219, U218	M3, M4, M3	-2.75354	-6.7437	0	0	0	-1.40276	-2.64407	3.42855e-11	3.23667e-10	1.41119e-07						3443.4	3707.17	3893.38	3464.1	3273.22	2332.27	3352.26	281.747	192.091	248.207	240.682	1694.41	1044.98	1492.55	1410.65
S184	S184	NA	sRNA	1	s-inter	U223, U222	U221, U220, U219, U218	M3, M4, M4, M3	-2.74457	-6.70191	0	0	0	-0.69184	-1.61534	0.0285129	0.0554366	1						1106.86	1749	1813.78	1485.93	1544.15	1747.53	1574.54	98.0727	126.473	121.588	115.378	2125.09	375.412	711.571	1070.69
S185	S185	NA	sRNA	1	5'	U226, U225, U223, U222	U221, U220, U218	M3, M4, M3	-0.0459755	-1.03238	0.835821	0.877836	1	-0.712368	-1.63849	0.00125893	0.00345221	1						474.894	561.437	669.166	518.953	650.508	394.151	544.851	300.432	220.03	247.636	256.033	507.345	290.048	310.938	369.444
S186	S186	NA	sRNA	1	intra	U226, U225, U223, U222	U221, U220, U218	M3, M4, M3	-2.18391	-4.54382	1.37435e-12	4.04346e-12	5.6568e-09	-0.800046	-1.74116	0.00505997	0.0121866	1						130.55	273.479	266.685	237.524	241.213	160.646	218.35	27.9635	21.7969	20.281	23.3471	129.635	114.973	176.062	140.223
S187	S187	NA	sRNA	1	s-intra	U227, U226, U225, U223	U222, U221, U220, U218	M3, M3, M4, M3	-2.20697	-4.61705	1.9762e-14	6.40475e-14	8.13403e-11	-1.14022	-2.20415	1.83163e-05	7.45697e-05	0.07539						438.756	371.985	435.11	400.639	376.177	311.904	389.095	52.8639	28.2557	40.1975	40.439	268.045	132.886	186.554	195.828
S188	S188	NA	sRNA	1	s-intra	U227, U226, U225, U223	U222, U221, U220, U218	M3, M3, M4, M3	-2.70728	-6.53089	0	0	0	-1.4975	-2.82353	1.20015e-13	1.53889e-12	4.93982e-10						1109.04	1254.58	1283.63	1173.95	1059.57	833.882	1119.11	98.0727	62.4045	87.5434	82.6735	397.819	387.402	545.603	443.608
S189	S189	NA	sRNA	1	intra	U227, U226, U225, U223	U222, U221, U220, U218	M3, M3, M4, M3	-2.51785	-5.72727	0	0	0	-1.07461	-2.10616	1.26028e-08	8.47598e-08	5.1873e-05						12427.1	14807.8	12952.1	13710.7	12244.6	11500.7	12940.5	1258.21	903.733	1123.91	1095.28	7155.06	6403.9	7059	6872.66
S19	S19	NA	sRNA	-1	5'	U19			2.19617	4.58262	6.67688e-13	1.99724e-12	2.7482e-09	0.739618	1.66973	0.0162407	0.033822	1						16.4534	14.8633	15.5655	9.00313	18.9547	15.504	15.0573	42.7946	30.3488	27.0896	33.411	28.0809	30.6297	25.8874	28.1993
S190	S190	NA	sRNA	-1	s-3'				-0.176424	-1.13008	0.901666	0.933649	1	-0.569107	-1.4836	0.61809	0.708849	1						2.90706	0	2.30248	1.19304	0	1.45023	1.3088	1.33432	0	0	0.444774	2.70625	0	0	0.902085
S191	S191	NA	sRNA	1	s-5'	U234			0.947621	1.92869	0.0489447	0.0661163	1	0.0475281	1.03349	0.918238	0.957555	1						10.8128	11.4047	10.2769	4.43752	15.5229	9.70946	10.3607	8.93345	14.8553	6.20226	9.99701	20.1319	4.45941	10.6937	11.7617
S192	S192	NA	sRNA	1	s-inter	U234			-0.975385	-1.96617	0.0374741	0.051621	1	-1.17379	-2.25603	0.00302496	0.00773337	1						8.99504	18.6359	14.7576	14.2386	20.4972	10.8977	14.6704	1.76943	5.14913	4.29964	3.7394	9.56995	5.96203	6.35424	7.29541
S193	S193	NA	sRNA	1	s-5'	U235	U234	M3	0.898895	1.86464	0.000138663	0.000249776	0.570738	0.424472	1.34208	0.0658161	0.114934	1						86.6349	91.0198	90.0604	93.3301	119.838	64.8285	90.952	86.3643	72.0653	87.9995	82.143	83.8009	194.001	136.918	138.24
S194	S194	NA	sRNA	1	s-intra	U235	U234	M3	1.6171	3.06758	1.97749e-06	4.15697e-06	0.00813935	2.32656	5.01607	1.02141e-13	1.31378e-12	4.2041e-10						13.7733	15.8891	13.6361	19.077	17.1639	20.613	16.692	19.7557	34.4942	22.2198	25.4899	113.794	87.8676	79.7169	93.7929
S195	S195	NA	sRNA	-1	5'	U238			1.9488	3.86054	0	0	0	0.867336	1.82429	3.8849e-05	0.000148058	0.159902						37.1477	29.5604	29.9065	35.0074	38.5277	25.319	32.5781	57.8176	68.4327	58.8965	61.7156	67.8827	66.5143	65.4228	66.6066
S196	S196	NA	sRNA	1	s-5'	U237, U236			2.60016	6.06354	0	0	0	0.718448	1.64541	0.0180295	0.0371976	1						11.8748	19.483	13.1673	22.7423	14.5219	10.2681	15.3429	54.5047	46.2239	37.0844	45.9377	26.531	35.9141	24.1998	28.8816
S197	S197	NA	sRNA	1	s-5'	U241			2.82522	7.08723	0.0187899	0.0266871	1	1.58145	2.99272	0.187066	0.275381	1						1.34341	0	1.06403	0	0	0	0.40124	1.23324	0	3.85292	1.69539	0	2.77024	2.41566	1.72863
S198	S198	NA	sRNA	1	3'	U247			-0.171946	-1.12658	0.557655	0.617516	1	0.965512	1.95276	0.000245714	0.00079198	1						20.6199	35.9454	16.3316	25.9509	35.3577	27.0878	26.8822	9.46438	13.7709	11.8276	11.6876	54.7073	69.4492	52.5266	58.8944
S199	S199	NA	sRNA	-1	3'PT	U253			0.983736	1.97758	2.83413e-05	5.4081e-05	0.116653	-0.508424	-1.4225	0.0305332	0.058705	1						342.996	180.991	220.749	183.767	187.669	156.198	212.062	243.262	131.833	230.026	201.707	181.161	173.699	145.75	166.87
S2	S2	NA	sRNA	1	intra	U1			-1.51139	-2.85085	7.49401e-14	2.35281e-13	3.08453e-10	-0.277034	-1.2117	0.129541	0.203742	1						121.635	136.451	122.705	148.966	173.853	159.682	143.882	28.2086	23.4539	21.7266	24.463	150.48	116.5	129.792	132.257
S20	S20	NA	sRNA	1	3'				0.595359	1.51085	0.00840047	0.0124286	1	0.353482	1.27764	0.101223	0.165792	1						30.1683	36.5407	36.4241	45.8998	46.6546	38.1753	38.9771	23.6413	29.0634	33.765	28.8232	63.0187	56.5197	48.2932	55.9439
S200	S200	NA	sRNA	1	s-5'	U249			not detectable	not detectable	not detectable	not detectable	not detectable	not detectable	not detectable	not detectable	not detectable	not detectable						0	0	0	0	0	0	0	0	0	0	0	0	0	0	0
S202	S202	NA	sRNA	-1	3'PT	U256			1.06114	2.08658	0.00094371	0.00156178	1	0.413693	1.33209	0.184871	0.273104	1						5.68665	2.85615	5.23935	4.95329	5.92381	4.8632	4.92041	4.90066	3.58744	6.32403	4.93738	6.91441	7.05975	8.03429	7.33615
S203	S203	NA	sRNA	-1	s-3'	U256			-0.435853	-1.35271	0.291261	0.343899	1	-0.835557	-1.78455	0.0428157	0.0790266	1						351.091	549.708	651.826	1379.31	1220.2	3775.45	1321.26	380.747	501.425	560.354	480.842	869.171	614.769	1008.5	830.813
S204	S204	NA	sRNA	1	Indep-NT	U255, U254			-1.10017	-2.1438	0.00113475	0.00186303	1	-0.059463	-1.04208	0.834064	0.893315	1						18.3572	13.0693	9.88684	12.9579	12.884	12.8209	13.3294	2.35924	3.9932	2.80793	3.05345	18.2854	13.0597	11.2231	14.1894
S205	S205	NA	sRNA	-1	s-3'				-2.10505	-4.30214	0.445186	0.504234	1	0.167209	1.12288	0.868531	0.920647	1						0	0	1.21079	1.25475	3.6577	0	1.02054	0	0	0	0	1.42312	1.57617	1.37443	1.4579
S206	S206	NA	sRNA	1	s-intra	U258			-1.5742	-2.97769	0.000236223	0.000415509	0.972292	-0.641674	-1.56014	0.0205252	0.0417114	1						21.4946	23.6158	17.5564	21.5018	21.4289	19.4353	20.8388	4.31633	2.30708	3.21077	3.27806	13.1315	19.3917	12.6822	15.0685
S207	S207	NA	sRNA	1	s-3'	U258			-1.72543	-3.30678	0.0551677	0.0740607	1	-0.365079	-1.28795	0.488962	0.593641	1						2.06199	7.24949	5.71604	5.92357	16.4455	7.20055	7.43285	0.946438	0	1.97126	0.972566	5.75866	6.37799	7.41552	6.51739
S208	S208	NA	sRNA	-1	s-3'	U261			-1.29538	-2.45441	0.00438413	0.00672822	1	0.336024	1.26227	0.318232	0.422667	1						32.397	28.4752	14.8554	34.9881	34.6778	20.4148	27.6347	3.13052	5.85643	7.33537	5.44077	51.588	27.2495	36.7924	38.5433
S209	S209	NA	sRNA	-1	5'	U261			3.43696	10.83	0	0	0	1.46491	2.76046	1.52323e-13	1.91731e-12	6.2696e-10						15.7575	13.85	12.853	13.7057	18.1947	13.3752	14.6227	75.7803	96.6647	62.0555	78.1668	41.5988	48.0125	46.3077	45.3063
S21	S21	NA	sRNA	-1	s-3'NT				1.65641	3.1523	0.0123317	0.0179418	1	0.67774	1.59963	0.282148	0.382896	1						1.90678	0.837979	2.26534	1.56506	2.28114	1.90245	1.79313	1.7504	2.18304	4.55722	2.83022	2.66261	5.89792	1.71434	3.42496
S211	S211	NA	sRNA	1	s-indep	U260			-0.105863	-1.07614	0.713899	0.767409	1	-0.494805	-1.40913	0.0861808	0.144843	1						1745.18	2545.96	2726.69	1291.39	1406.51	1722.3	1906.34	891.962	577.565	1106.03	858.518	2227.46	929.94	1361.78	1506.4
S212	S212	NA	sRNA	1	s-intra	U263			-1.98793	-3.96667	0.00530111	0.00805143	1	-0.513854	-1.42786	0.216924	0.310349	1						16.7745	12.6376	18.9799	15.7352	11.4674	27.4956	17.1817	3.29974	0	2.29093	1.86356	11.1542	18.5306	10.7726	13.4858
S213	S213	NA	sRNA	1	5'	U264			-4.14494	-17.6909	0.00158424	0.00255916	1	-1.50503	-2.83831	0.00114409	0.00317966	1						13.4165	5.12711	11.5503	7.66056	8.3742	8.148	9.0461	0.535485	0	0	0.178495	3.80122	3.6086	3.14672	3.51885
S214	S214	NA	sRNA	1	5'	U265, U264			-1.84991	-3.60477	8.5465e-13	2.54356e-12	3.51774e-09	-0.961814	-1.94776	7.34522e-05	0.000264043	0.302329						132.774	126.148	71.8217	90.9691	133.216	112.59	111.253	17.0598	16.1495	11.7728	14.994	50.65	87.4933	54.5537	64.2323
S215	S215	NA	sRNA	1	s-5'	U267, U265, U264			-1.13157	-2.19097	0.178216	0.219032	1	-0.652771	-1.57219	0.281078	0.381695	1						7.95715	8.99216	1.80066	8.39715	12.6925	3.40246	7.20701	0	2.60286	2.17344	1.5921	6.34929	8.20416	1.02201	5.19182
S216	S216	NA	sRNA	1	5'	U269			2.97208	7.84669	0	0	0	1.14893	2.21749	0.00036667	0.00114682	1						14.285	11.6898	6.63242	12.1292	16.1074	13.2696	12.3522	44.3143	64.2905	34.8475	47.8175	26.5965	39.1065	26.5723	30.7584
S217	S217	NA	sRNA	1	s-intra	U269			-0.44043	-1.35701	0.878732	0.914548	1	-1.36191	-2.57025	0.601135	0.694771	1						0	1.08239	0	0	0	0	0.180398	0	0	0	0	0	0	0	0
S218	S218	NA	sRNA	1	s-intra	U269			-0.9137	-1.88387	0.0383879	0.0527737	1	1.02193	2.03063	0.00113341	0.00315212	1						9.2212	22.4444	15.1687	14.5551	19.8003	24.0622	17.542	1.95345	7.30882	4.7468	4.66969	36.9783	38.7611	44.0037	39.9144
S219	S219	NA	sRNA	1	intra	U269			-2.74712	-6.71374	9.6152e-10	2.4612e-09	3.95762e-06	0.696815	1.62092	0.00883675	0.0199383	1						39.0351	40.6815	32.6836	27.9201	47.1436	47.8484	39.2187	2.55955	3.83062	2.13243	2.84087	64.8905	89.6929	59.6623	71.4153
S22	S22	NA	sRNA	-1	Indep-NT	U24			1.29655	2.45641	2.06224e-12	5.99871e-12	8.48818e-09	0.806736	1.74925	9.66066e-06	4.1334e-05	0.0397633						12.8009	13.5016	10.9737	10.4759	12.5816	10.8937	11.8712	11.8893	18.4919	12.7776	14.3863	25.7611	21.1561	22.5441	23.1538
S220	S220	NA	sRNA	1	intra				-1.32011	-2.49684	0.000228174	0.000401732	0.939164	-0.0873173	-1.06239	0.737131	0.813195	1						16.4664	24.1218	20.0645	21.486	19.5309	19.7991	20.2448	3.87589	5.80065	2.42184	4.03279	22.4039	19.5895	22.017	21.3368
S221	S221	NA	sRNA	1	5'	U271			1.29149	2.4478	2.45455e-07	5.49071e-07	0.00101029	0.187903	1.13911	0.452539	0.56087	1						388.739	447.624	443.346	228.167	430.584	672.767	435.205	318.044	774.521	501.044	531.203	402.129	651.637	628.09	560.618
S222	S222	NA	sRNA	1	s-5'	U272			2.248	4.75024	2.03672e-07	4.57595e-07	0.000838314	0.0275033	1.01925	0.954677	0.982608	1						3.2839	7.69699	3.46793	8.08614	10.4764	4.36859	6.22999	11.0535	17.5452	16.7436	15.1141	5.09511	10.1575	6.88911	7.38059
S223	S223	NA	sRNA	1	5'	U273			2.76846	6.81378	0	0	0	1.26122	2.39698	1.15907e-12	1.29993e-11	4.77074e-09						42.3732	34.4451	37.6348	45.4343	39.46	40.5663	39.9856	138.279	146.378	115.673	133.443	119.935	119.197	83.4605	107.531
S224	S224	NA	sRNA	1	s-5'	U278, U277, U276	U275	M4	1.49547	2.81955	0.0046284	0.00707146	1	0.490267	1.4047	0.33783	0.443119	1						4.48939	4.93241	12.4451	1.84241	4.47566	3.35939	5.25739	6.1818	7.70973	8.58372	7.49175	9.40338	9.2575	7.06352	8.5748
S225	S225	NA	sRNA	1	3'PT	U279			2.68699	6.43969	0	0	0	0.117052	1.08452	0.629882	0.720165	1						1052.4	889.351	1155.73	982.25	771.288	678.457	921.58	3034.77	2350.84	3263.17	2882.93	1667.81	761.031	901.669	1110.17
S226	S226	NA	sRNA	-1	s-3'	U280, U281	U282	M4	not detectable	not detectable	not detectable	not detectable	not detectable	not detectable	not detectable	not detectable	not detectable	not detectable						0	0	0	0	0	0	0	0	0	0	0	0	0	0	0
[truncated: 2,617 more rows]
